# Supplementary material for: Coal dust exposure triggers heterogeneity of transcriptional profiles in mouse pneumoconiosis and Vitamin D remedies
Source: Part Fibre Toxicol. 2022 Jan 20;19:7. doi: 10.1186/s12989-022-00449-y (PMC8772169; doi:10.1186/s12989-022-00449-y)
Supplement: Supplementary file 8 — Additional file 8. Raw datasets. [file 12989_2022_449_MOESM8_ESM.xlsx]

## Sheet: Table S1
Table S1 Cell number statistics before and after quality control
Sampleid	Mean_nUMI_beforeQC	Mean_nGene_beforeQC	Mean_mito.percent_beforeQC	Total_cells_beforeQC	Mean_nUMI_afterQC	Mean_nGene_afterQC	Mean_mito.percent_afterQC	Total_cells_afterQC
COAL1	5095.65	1409.5	0.0567642	11966	4135.78	1465.15	0.0570133	9289
COAL2	5511.14	1460.6	0.0603927	12128	4550.91	1544.77	0.0596565	9035
CON1	7310.98	2092.72	0.0420667	9302	6671.7	2111.46	0.0352479	8240
CON2	4019.97	1478.58	0.0493938	16760	3088.58	1327.26	0.0479894	15688

## Sheet: Table S2
Table S2 DEG between Coal and Control group_Macrophages
gene	pvalue	pct.1	pct.2	padj	baseMean	FoldChange	log2FoldChange	up_down	ensemble_id	Dbxref_GeneID	gene_type	gene_description	GO_id	GO_term	pathway	pathway_description
Hbb-bs	0	0.775	0.019	0	-2.12128	84.9929	6.40927	Up	ENSMUSG00000052305	15129	protein_coding	hemoglobin, beta adult s chain [Source:MGI Symbol;Acc:MGI:5474852]	GO:0020037,GO:0019825,GO:0015671,GO:0005833,GO:0046872,GO:0005615,GO:0098869,GO:0005344,GO:0030492,GO:0004601,GO:0031720,GO:0031721,GO:0031722,GO:0043177,GO:0042744,GO:0031838	heme binding|oxygen binding|oxygen transport|hemoglobin complex|metal ion binding|extracellular space|cellular oxidant detoxification|oxygen carrier activity|hemoglobin binding|peroxidase activity|haptoglobin binding|hemoglobin alpha binding|hemoglobin beta binding|organic acid binding|hydrogen peroxide catabolic process|haptoglobin-hemoglobin complex	mmu05144,mmu05143	Malaria|African trypanosomiasis
Hspa1b	1.81356e-304	0.485	0.94	5.63165e-300	1.15011	0.174125	-2.5218	Down	ENSMUSG00000090877	15511	protein_coding	heat shock protein 1B [Source:MGI Symbol;Acc:MGI:99517]	GO:0016887,GO:0005829,GO:0005634,GO:0005515,GO:0005737,GO:0000166,GO:0005524,GO:0005886,GO:0005856,GO:0031625,GO:0009408,GO:0005739,GO:0044297,GO:0043066,GO:0005813,GO:0005815,GO:0032436,GO:0005759,GO:0051082,GO:0042026,GO:0043154,GO:0016192,GO:0007339,GO:0006457,GO:1901673,GO:0090063,GO:0008180,GO:0044183,GO:0051085,GO:0034605,GO:0032991,GO:0002199,GO:0031072,GO:0042623,GO:0051787,GO:0006986,GO:…	ATPase activity|cytosol|nucleus|protein binding|cytoplasm|nucleotide binding|ATP binding|plasma membrane|cytoskeleton|ubiquitin protein ligase binding|response to heat|mitochondrion|cell body|negative regulation of apoptotic process|centrosome|microtubule organizing center|positive regulation of proteasomal ubiquitin-dependent protein catabolic process|mitochondrial matrix|unfolded protein bindin…	mmu03040,mmu04141,mmu04010,mmu04144,mmu04612,mmu04915,mmu04213,mmu05134,mmu05162,mmu05164,mmu05169,mmu05145	Spliceosome|Protein processing in endoplasmic reticulum|MAPK signaling pathway|Endocytosis|Antigen processing and presentation|Estrogen signaling pathway|Longevity regulating pathway - multiple species|Legionellosis|Measles|Influenza A|Epstein-Barr virus infection|Toxoplasmosis
Gsn	1.66512e-280	0.398	0.887	5.17071e-276	0.556116	0.0905955	-3.46442	Down	ENSMUSG00000026879	227753	protein_coding	gelsolin [Source:MGI Symbol;Acc:MGI:95851]	GO:0005509,GO:0051015,GO:0045010,GO:0051016,GO:0051014,GO:0005615,GO:0046872,GO:0005634,GO:0032991,GO:0048471,GO:0005829,GO:0005515,GO:0005737,GO:0003779,GO:0005886,GO:0005856,GO:0005576,GO:0030027,GO:0051693,GO:0010628,GO:0071346,GO:0005925,GO:0006915,GO:0031648,GO:0030864,GO:0015629,GO:0001726,GO:2001269,GO:0045335,GO:0016192,GO:0030030,GO:0060271,GO:0042989,GO:0030041,GO:0030478,GO:0048015,GO:…	calcium ion binding|actin filament binding|actin nucleation|barbed-end actin filament capping|actin filament severing|extracellular space|metal ion binding|nucleus|protein-containing complex|perinuclear region of cytoplasm|cytosol|protein binding|cytoplasm|actin binding|plasma membrane|cytoskeleton|extracellular region|lamellipodium|actin filament capping|positive regulation of gene expression|ce…	mmu04810,mmu04666,mmu05203	Regulation of actin cytoskeleton|Fc gamma R-mediated phagocytosis|Viral carcinogenesis
Mgp	6.65846e-269	0.082	0.731	2.06765e-264	-0.553372	0.13765	-2.86092	Down	ENSMUSG00000030218	17313	protein_coding	matrix Gla protein [Source:MGI Symbol;Acc:MGI:96976]	GO:0005576,GO:0005509,GO:0031012,GO:0062023,GO:0030500,GO:0005615,GO:0032991,GO:0007275,GO:0005783,GO:0030154,GO:0065003,GO:0051216,GO:0030324,GO:0048754,GO:0048306,GO:0001503	extracellular region|calcium ion binding|extracellular matrix|collagen-containing extracellular matrix|regulation of bone mineralization|extracellular space|protein-containing complex|multicellular organism development|endoplasmic reticulum|cell differentiation|protein-containing complex assembly|cartilage development|lung development|branching morphogenesis of an epithelial tube|calcium-dependen…
Hsp90aa1	4.78331e-259	0.772	0.973	1.48536e-254	1.54992	0.267252	-1.90373	Down	ENSMUSG00000021270	15519	protein_coding	heat shock protein 90, alpha (cytosolic), class A member 1 [Source:MGI Symbol;Acc:MGI:96250]	GO:0005524,GO:0006457,GO:0051082,GO:0016020,GO:0005886,GO:0005634,GO:0032991,GO:0048471,GO:0005829,GO:0009986,GO:0005515,GO:0005737,GO:0000166,GO:0042802,GO:0042803,GO:0016324,GO:0043005,GO:0001934,GO:0005525,GO:0016323,GO:0050821,GO:0044325,GO:0051020,GO:1990782,GO:0042826,GO:0043025,GO:0019903,GO:0036126,GO:0010592,GO:0001764,GO:0003729,GO:0031625,GO:0016887,GO:0031526,GO:0062023,GO:0009408,GO:…	ATP binding|protein folding|unfolded protein binding|membrane|plasma membrane|nucleus|protein-containing complex|perinuclear region of cytoplasm|cytosol|cell surface|protein binding|cytoplasm|nucleotide binding|identical protein binding|protein homodimerization activity|apical plasma membrane|neuron projection|positive regulation of protein phosphorylation|GTP binding|basolateral plasma membrane|…	mmu04141,mmu04151,mmu04217,mmu04621,mmu04612,mmu04659,mmu04657,mmu04915,mmu04914,mmu05200,mmu05215,mmu05418	Protein processing in endoplasmic reticulum|PI3K-Akt signaling pathway|Necroptosis|NOD-like receptor signaling pathway|Antigen processing and presentation|Th17 cell differentiation|IL-17 signaling pathway|Estrogen signaling pathway|Progesterone-mediated oocyte maturation|Pathways in cancer|Prostate cancer|Fluid shear stress and atherosclerosis
Lcn2	6.29364e-250	0.655	0.093	1.95436e-245	-0.55862	31.1686	4.96202	Up	ENSMUSG00000026822	16819	protein_coding	lipocalin 2 [Source:MGI Symbol;Acc:MGI:96757]	GO:0036094,GO:0005615,GO:0042742,GO:0005829,GO:0006811,GO:0031410,GO:0042803,GO:0005576,GO:0009617,GO:0005515,GO:0010628,GO:0002376,GO:0045087,GO:0042493,GO:0097192,GO:0006915,GO:0005506,GO:0009615,GO:0120162,GO:0070301,GO:0002020,GO:0055072,GO:0070207,GO:0060205,GO:0031346,GO:1903981,GO:0009635,GO:0097577,GO:0006979,GO:0010046,GO:0015891,GO:0031667,GO:0031669,GO:0071222,GO:0071347,GO:0071356	small molecule binding|extracellular space|defense response to bacterium|cytosol|ion transport|cytoplasmic vesicle|protein homodimerization activity|extracellular region|response to bacterium|protein binding|positive regulation of gene expression|immune system process|innate immune response|response to drug|extrinsic apoptotic signaling pathway in absence of ligand|apoptotic process|iron ion bind…	mmu04657	IL-17 signaling pathway
Hspa1a	5.40313e-243	0.427	0.891	1.67783e-238	0.920948	0.235851	-2.08405	Down	ENSMUSG00000091971	193740	protein_coding	heat shock protein 1A [Source:MGI Symbol;Acc:MGI:96244]	GO:0005634,GO:0016887,GO:0032991,GO:0048471,GO:0005829,GO:0005737,GO:0000166,GO:0005524,GO:0005886,GO:0005856,GO:0016324,GO:0005515,GO:0031625,GO:0009408,GO:0005739,GO:0016607,GO:0016234,GO:0016323,GO:0001664,GO:0016235,GO:0005813,GO:0005814,GO:0005102,GO:0005815,GO:0006281,GO:0047485,GO:0042826,GO:0045121,GO:0019899,GO:0003714,GO:0032436,GO:0008285,GO:0031072,GO:0030308,GO:0051082,GO:0042026,GO:…	nucleus|ATPase activity|protein-containing complex|perinuclear region of cytoplasm|cytosol|cytoplasm|nucleotide binding|ATP binding|plasma membrane|cytoskeleton|apical plasma membrane|protein binding|ubiquitin protein ligase binding|response to heat|mitochondrion|nuclear speck|inclusion body|basolateral plasma membrane|G protein-coupled receptor binding|aggresome|centrosome|centriole|signaling re…	mmu03040,mmu04141,mmu04010,mmu04144,mmu04612,mmu04915,mmu04213,mmu05020,mmu05134,mmu05162,mmu05164,mmu05169,mmu05145	Spliceosome|Protein processing in endoplasmic reticulum|MAPK signaling pathway|Endocytosis|Antigen processing and presentation|Estrogen signaling pathway|Longevity regulating pathway - multiple species|Prion diseases|Legionellosis|Measles|Influenza A|Epstein-Barr virus infection|Toxoplasmosis
Inmt	1.64565e-235	0.004	0.541	5.11022e-231	-3.59359	0.0842305	-3.56951	Down	ENSMUSG00000003477	21743	protein_coding	indolethylamine N-methyltransferase [Source:MGI Symbol;Acc:MGI:102963]	GO:0008168,GO:0016740,GO:0005829,GO:0005737,GO:0032259,GO:0009308,GO:0009636,GO:0004790,GO:0030748,GO:0098615,GO:0102707	methyltransferase activity|transferase activity|cytosol|cytoplasm|methylation|amine metabolic process|response to toxic substance|thioether S-methyltransferase activity|amine N-methyltransferase activity|dimethyl selenide methyltransferase activity|S-adenosyl-L-methionine:beta-alanine N-methyltransferase activity	mmu00380,mmu00450	Tryptophan metabolism|Selenocompound metabolism
Wfdc2	3.3499e-189	0.919	0.528	1.04024e-184	0.954847	3.45893	1.79033	Up	ENSMUSG00000017723	67701	protein_coding	WAP four-disulfide core domain 2 [Source:MGI Symbol;Acc:MGI:1914951]	GO:0005576,GO:0030414,GO:0010466,GO:0010951,GO:0004867,GO:0004869,GO:0019828	extracellular region|peptidase inhibitor activity|negative regulation of peptidase activity|negative regulation of endopeptidase activity|serine-type endopeptidase inhibitor activity|cysteine-type endopeptidase inhibitor activity|aspartic-type endopeptidase inhibitor activity
Fabp5	6.86744e-185	0.592	0.135	2.13255e-180	-0.557996	14.7379	3.88145	Up	ENSMUSG00000027533	16592	protein_coding	fatty acid binding protein 5, epidermal [Source:MGI Symbol;Acc:MGI:101790]	GO:0008289,GO:0016020,GO:0005886,GO:0005634,GO:0005737,GO:0030054,GO:0045202,GO:0045211,GO:0042802,GO:0005576,GO:0005615,GO:0006629,GO:0006006,GO:0042593,GO:0120162,GO:0014069,GO:0051930,GO:0005504,GO:0035360,GO:0006656,GO:0001972,GO:0010829,GO:0031392,GO:0099178	lipid binding|membrane|plasma membrane|nucleus|cytoplasm|cell junction|synapse|postsynaptic membrane|identical protein binding|extracellular region|extracellular space|lipid metabolic process|glucose metabolic process|glucose homeostasis|positive regulation of cold-induced thermogenesis|postsynaptic density|regulation of sensory perception of pain|fatty acid binding|positive regulation of peroxis…	mmu03320	PPAR signaling pathway
Thbs1	5.8525e-179	0.339	0.82	1.81738e-174	0.576997	0.21927	-2.18922	Down	ENSMUSG00000040152	21825	protein_coding	thrombospondin 1 [Source:MGI Symbol;Acc:MGI:98737]	GO:0005576,GO:0005515,GO:0006954,GO:0005615,GO:0005509,GO:0007155,GO:0016525,GO:0008201,GO:0050840,GO:0001786,GO:0001968,GO:0005178,GO:0017134,GO:0030169,GO:0043236,GO:0050431,GO:0070051,GO:0070052,GO:0000187,GO:0001937,GO:0001953,GO:0002040,GO:0002544,GO:0002581,GO:0002605,GO:0006955,GO:0007050,GO:0008284,GO:0009612,GO:0009749,GO:0010595,GO:0010596,GO:0010748,GO:0010751,GO:0010754,GO:0010757,GO:…	extracellular region|protein binding|inflammatory response|extracellular space|calcium ion binding|cell adhesion|negative regulation of angiogenesis|heparin binding|extracellular matrix binding|phosphatidylserine binding|fibronectin binding|integrin binding|fibroblast growth factor binding|low-density lipoprotein particle binding|laminin binding|transforming growth factor beta binding|fibrinogen …	mmu04015,mmu04350,mmu04151,mmu04512,mmu04145,mmu04115,mmu04510,mmu05206,mmu05205,mmu05219,mmu05165,mmu05144	Rap1 signaling pathway|TGF-beta signaling pathway|PI3K-Akt signaling pathway|ECM-receptor interaction|Phagosome|p53 signaling pathway|Focal adhesion|MicroRNAs in cancer|Proteoglycans in cancer|Bladder cancer|Human papillomavirus infection|Malaria
Hba-a1	3.90083e-172	0.391	0.011	1.21132e-167	-3.19356	35.7412	5.15951	Up	ENSMUSG00000069919	15122	protein_coding	hemoglobin alpha, adult chain 1 [Source:MGI Symbol;Acc:MGI:96015]	GO:0020037,GO:0005506,GO:0019825,GO:0015671,GO:0005833,GO:0046872,GO:0005615,GO:0009617,GO:0098869,GO:0001701,GO:0005344,GO:0004601,GO:0031720,GO:0031838,GO:0048821,GO:0022627,GO:0043177	heme binding|iron ion binding|oxygen binding|oxygen transport|hemoglobin complex|metal ion binding|extracellular space|response to bacterium|cellular oxidant detoxification|in utero embryonic development|oxygen carrier activity|peroxidase activity|haptoglobin binding|haptoglobin-hemoglobin complex|erythrocyte development|cytosolic small ribosomal subunit|organic acid binding	mmu05144,mmu05143	Malaria|African trypanosomiasis
Chil1	9.32246e-167	0.572	0.122	2.8949e-162	-0.451712	10.3424	3.37051	Up	ENSMUSG00000064246	12654	protein_coding	chitinase-like 1 [Source:MGI Symbol;Acc:MGI:1340899]	GO:0005975,GO:0005615,GO:0008061,GO:0045766,GO:0005737,GO:0005576,GO:0005783,GO:0006915,GO:0051897,GO:0005515,GO:0070374,GO:0006954,GO:0030324,GO:0010800,GO:0071356,GO:0072606,GO:0070741,GO:0007250,GO:0034612,GO:0070555,GO:0009612	carbohydrate metabolic process|extracellular space|chitin binding|positive regulation of angiogenesis|cytoplasm|extracellular region|endoplasmic reticulum|apoptotic process|positive regulation of protein kinase B signaling|protein binding|positive regulation of ERK1 and ERK2 cascade|inflammatory response|lung development|positive regulation of peptidyl-threonine phosphorylation|cellular response …
Car8	6.49848e-160	0.643	0.156	2.01797e-155	-0.968855	3.38208	1.75791	Up	ENSMUSG00000041261	12319	protein_coding	carbonic anhydrase 8 [Source:MGI Symbol;Acc:MGI:88253]	GO:0008270,GO:0004089,GO:0046872,GO:0005515,GO:0005737,GO:0048015	zinc ion binding|carbonate dehydratase activity|metal ion binding|protein binding|cytoplasm|phosphatidylinositol-mediated signaling	mmu00910	Nitrogen metabolism
Pigr	1.72445e-156	0.408	0.031	5.35495e-152	-2.38299	4.72532	2.24041	Up	ENSMUSG00000026417	18703	protein_coding	polymeric immunoglobulin receptor [Source:MGI Symbol;Acc:MGI:103080]	GO:0016020,GO:0016021,GO:0005615,GO:0005886,GO:0005576,GO:0030133,GO:0055038,GO:0043235,GO:0043113,GO:0001580,GO:0007173,GO:0005154,GO:0002415,GO:0038093,GO:0001792	membrane|integral component of membrane|extracellular space|plasma membrane|extracellular region|transport vesicle|recycling endosome membrane|receptor complex|receptor clustering|detection of chemical stimulus involved in sensory perception of bitter taste|epidermal growth factor receptor signaling pathway|epidermal growth factor receptor binding|immunoglobulin transcytosis in epithelial cells m…	mmu04672	Intestinal immune network for IgA production
Lrg1	6.9103e-154	0.401	0.037	2.14586e-149	-2.07714	5.97265	2.57837	Up	ENSMUSG00000037095	76905	protein_coding	leucine-rich alpha-2-glycoprotein 1 [Source:MGI Symbol;Acc:MGI:1924155]	GO:0005515,GO:0005615,GO:0043231,GO:0009617,GO:0005160,GO:0030511,GO:0045766,GO:0050873,GO:0001938	protein binding|extracellular space|intracellular membrane-bounded organelle|response to bacterium|transforming growth factor beta receptor binding|positive regulation of transforming growth factor beta receptor signaling pathway|positive regulation of angiogenesis|brown fat cell differentiation|positive regulation of endothelial cell proliferation
Hspb1	4.29468e-153	0.497	0.818	1.33363e-148	0.667198	0.268319	-1.89798	Down	ENSMUSG00000004951	15507	protein_coding	heat shock protein 1 [Source:MGI Symbol;Acc:MGI:96240]	GO:0005634,GO:0005737,GO:0042802,GO:0042803,GO:0005886,GO:0005856,GO:0001932,GO:0035556,GO:0071901,GO:0030424,GO:0045202,GO:0030425,GO:0019901,GO:0043204,GO:0030018,GO:0043292,GO:0010976,GO:0005819,GO:0043130,GO:0031430,GO:0097512,GO:0031674,GO:1904115,GO:0045766,GO:0043536,GO:2001234,GO:0000502,GO:0035924,GO:0061077,GO:0044183,GO:0005080,GO:0098839,GO:2001028,GO:0038033,GO:0099641,GO:1903202,GO:…	nucleus|cytoplasm|identical protein binding|protein homodimerization activity|plasma membrane|cytoskeleton|regulation of protein phosphorylation|intracellular signal transduction|negative regulation of protein serine/threonine kinase activity|axon|synapse|dendrite|protein kinase binding|perikaryon|Z disc|contractile fiber|positive regulation of neuron projection development|spindle|ubiquitin bind…	mmu04010,mmu04370,mmu05169,mmu05146	MAPK signaling pathway|VEGF signaling pathway|Epstein-Barr virus infection|Amoebiasis
Limch1	4.49424e-153	0.06	0.478	1.3956e-148	-1.92595	0.18601	-2.42655	Down	ENSMUSG00000037736	77569	protein_coding	LIM and calponin homology domains 1 [Source:MGI Symbol;Acc:MGI:1924819]	GO:0005515,GO:0003779,GO:0031032,GO:0046872,GO:0005737,GO:0005856,GO:0001934,GO:0030336,GO:0051496,GO:0001725,GO:0016460,GO:0051893,GO:0032034	protein binding|actin binding|actomyosin structure organization|metal ion binding|cytoplasm|cytoskeleton|positive regulation of protein phosphorylation|negative regulation of cell migration|positive regulation of stress fiber assembly|stress fiber|myosin II complex|regulation of focal adhesion assembly|myosin II head/neck binding
Ly6i	4.93967e-152	0.339	0.008	1.53392e-147	-3.28099	5.00979	2.32475	Up	ENSMUSG00000022586	57248	protein_coding	lymphocyte antigen 6 complex, locus I [Source:MGI Symbol;Acc:MGI:1888480]	GO:0016020,GO:0005886,GO:0030550,GO:0033130,GO:0095500,GO:2000272,GO:0031225	membrane|plasma membrane|acetylcholine receptor inhibitor activity|acetylcholine receptor binding|acetylcholine receptor signaling pathway|negative regulation of signaling receptor activity|anchored component of membrane
Npnt	8.85961e-152	0.099	0.532	2.75117e-147	-1.32883	0.173428	-2.52759	Down	ENSMUSG00000040998	114249	protein_coding	nephronectin [Source:MGI Symbol;Acc:MGI:2148811]	GO:0016020,GO:0005509,GO:0005615,GO:0070374,GO:0007275,GO:0005576,GO:0031012,GO:0007155,GO:0030154,GO:0005178,GO:0010811,GO:0030198,GO:0007160,GO:0005604,GO:0062023,GO:0030511,GO:0045184,GO:2000721,GO:0001658,GO:0001657,GO:0045669,GO:0071356,GO:0045987,GO:0097195,GO:0034678,GO:0010694,GO:0033631,GO:0030485	membrane|calcium ion binding|extracellular space|positive regulation of ERK1 and ERK2 cascade|multicellular organism development|extracellular region|extracellular matrix|cell adhesion|cell differentiation|integrin binding|positive regulation of cell-substrate adhesion|extracellular matrix organization|cell-matrix adhesion|basement membrane|collagen-containing extracellular matrix|positive regula…	mmu04512	ECM-receptor interaction
Sftpd	1.89465e-148	0.63	0.159	5.88344e-144	-0.273592	6.14986	2.62055	Up	ENSMUSG00000021795	20390	protein_coding	surfactant associated protein D [Source:MGI Symbol;Acc:MGI:109515]	GO:0005615,GO:0005737,GO:0042802,GO:0031410,GO:0005576,GO:0030246,GO:0002376,GO:0045087,GO:0050766,GO:0005581,GO:0032502,GO:0062023,GO:0048286,GO:0043152,GO:0005791,GO:0043129,GO:0032703,GO:0042130,GO:0005771,GO:0050765,GO:0048029,GO:0052405,GO:0001530,GO:0008228,GO:0050828,GO:1905226,GO:0007585	extracellular space|cytoplasm|identical protein binding|cytoplasmic vesicle|extracellular region|carbohydrate binding|immune system process|innate immune response|positive regulation of phagocytosis|collagen trimer|developmental process|collagen-containing extracellular matrix|lung alveolus development|induction of bacterial agglutination|rough endoplasmic reticulum|surfactant homeostasis|negativ…	mmu04145	Phagosome
Macf1	1.15514e-145	0.231	0.583	3.58706e-141	-0.891439	0.227723	-2.13465	Down	ENSMUSG00000028649	11426	protein_coding	microtubule-actin crosslinking factor 1 [Source:MGI Symbol;Acc:MGI:108559]	GO:0005509,GO:0005856,GO:0008092,GO:0008017,GO:0007010,GO:0005515,GO:0003779,GO:0051011,GO:0051015,GO:0030334,GO:0032886,GO:0043001,GO:0045773,GO:0051893,GO:0005737,GO:0005794,GO:0005874,GO:0005886,GO:0032587	calcium ion binding|cytoskeleton|cytoskeletal protein binding|microtubule binding|cytoskeleton organization|protein binding|actin binding|microtubule minus-end binding|actin filament binding|regulation of cell migration|regulation of microtubule-based process|Golgi to plasma membrane protein transport|positive regulation of axon extension|regulation of focal adhesion assembly|cytoplasm|Golgi appa…
Clic4	8.27906e-145	0.457	0.714	2.5709e-140	0.0859478	0.301557	-1.7295	Down	ENSMUSG00000037242	29876	protein_coding	chloride intracellular channel 4 (mitochondrial) [Source:MGI Symbol;Acc:MGI:1352754]	GO:0016020,GO:0016021,GO:0005886,GO:0005634,GO:0048471,GO:0005829,GO:0009986,GO:0015630,GO:0005737,GO:0006811,GO:0030659,GO:0031410,GO:0005244,GO:0034765,GO:0005911,GO:0045177,GO:0034220,GO:0005739,GO:1902476,GO:0005254,GO:0006821,GO:0034707,GO:0035264,GO:0044877,GO:0005813,GO:0005902,GO:0030496,GO:0009566,GO:0005515,GO:0030336,GO:0016363,GO:0071277,GO:0001886,GO:0001525,GO:0030216,GO:0048754,GO:…	membrane|integral component of membrane|plasma membrane|nucleus|perinuclear region of cytoplasm|cytosol|cell surface|microtubule cytoskeleton|cytoplasm|ion transport|cytoplasmic vesicle membrane|cytoplasmic vesicle|voltage-gated ion channel activity|regulation of ion transmembrane transport|cell-cell junction|apical part of cell|ion transmembrane transport|mitochondrion|chloride transmembrane tra…
Malat1	1.25871e-144	0.698	0.982	3.90867e-140	2.00399	0.461696	-1.11499	Down	ENSMUSG00000092341	--	lncRNA	metastasis associated lung adenocarcinoma transcript 1 (non-coding RNA) [Source:MGI Symbol;Acc:MGI:1919539]
Bgn	1.45314e-144	0.062	0.506	4.51243e-140	-1.33896	0.220387	-2.18189	Down	ENSMUSG00000031375	12111	protein_coding	biglycan [Source:MGI Symbol;Acc:MGI:88158]	GO:0005515,GO:0005615,GO:0009986,GO:0005576,GO:0031012,GO:0042383,GO:0030133,GO:0005539,GO:0060348,GO:0062023,GO:0050840,GO:0019800,GO:0061975,GO:0030021,GO:0001974	protein binding|extracellular space|cell surface|extracellular region|extracellular matrix|sarcolemma|transport vesicle|glycosaminoglycan binding|bone development|collagen-containing extracellular matrix|extracellular matrix binding|peptide cross-linking via chondroitin 4-sulfate glycosaminoglycan|articular cartilage development|extracellular matrix structural constituent conferring compression r…
Mt2	1.84169e-141	0.28	0.64	5.71899e-137	-0.233511	0.20231	-2.30536	Down	ENSMUSG00000031762	17750	protein_coding	metallothionein 2 [Source:MGI Symbol;Acc:MGI:97172]	GO:0046872,GO:0005634,GO:0005737,GO:0009617,GO:0008270,GO:0048471,GO:0005829,GO:0007263,GO:0006882,GO:0010273,GO:0045926,GO:0071276,GO:0071280,GO:0071294	metal ion binding|nucleus|cytoplasm|response to bacterium|zinc ion binding|perinuclear region of cytoplasm|cytosol|nitric oxide mediated signal transduction|cellular zinc ion homeostasis|detoxification of copper ion|negative regulation of growth|cellular response to cadmium ion|cellular response to copper ion|cellular response to zinc ion	mmu04978	Mineral absorption
Hsp90ab1	1.00552e-137	0.888	0.954	3.12243e-133	1.52568	0.479989	-1.05893	Down	ENSMUSG00000023944	15516	protein_coding	heat shock protein 90 alpha (cytosolic), class B member 1 [Source:MGI Symbol;Acc:MGI:96247]	GO:0005524,GO:0006457,GO:0051082,GO:0016020,GO:0005886,GO:0005634,GO:0032991,GO:0005829,GO:0009986,GO:0005515,GO:0005737,GO:0000166,GO:0010033,GO:0042802,GO:0042803,GO:0005576,GO:0016324,GO:0005739,GO:0016234,GO:0003725,GO:0005525,GO:0016323,GO:0071902,GO:0044325,GO:0008144,GO:0043066,GO:0019900,GO:0071157,GO:0042826,GO:0005765,GO:0031072,GO:0043524,GO:0031625,GO:1990226,GO:0046983,GO:0030511,GO:…	ATP binding|protein folding|unfolded protein binding|membrane|plasma membrane|nucleus|protein-containing complex|cytosol|cell surface|protein binding|cytoplasm|nucleotide binding|response to organic substance|identical protein binding|protein homodimerization activity|extracellular region|apical plasma membrane|mitochondrion|inclusion body|double-stranded RNA binding|GTP binding|basolateral plasm…	mmu04141,mmu04151,mmu04217,mmu04621,mmu04612,mmu04659,mmu04657,mmu04915,mmu04914,mmu05200,mmu05215,mmu05418	Protein processing in endoplasmic reticulum|PI3K-Akt signaling pathway|Necroptosis|NOD-like receptor signaling pathway|Antigen processing and presentation|Th17 cell differentiation|IL-17 signaling pathway|Estrogen signaling pathway|Progesterone-mediated oocyte maturation|Pathways in cancer|Prostate cancer|Fluid shear stress and atherosclerosis
Hba-a2	1.29949e-136	0.33	0.012	4.03531e-132	-3.21438	25.2652	4.65908	Up	ENSMUSG00000069917	110257	protein_coding	hemoglobin alpha, adult chain 2 [Source:MGI Symbol;Acc:MGI:96016]	GO:0020037,GO:0005506,GO:0019825,GO:0015671,GO:0005833,GO:0046872,GO:0005615,GO:0009617,GO:0098869,GO:0001701,GO:0005344,GO:0004601,GO:0031720,GO:0031838,GO:0048821,GO:0022627,GO:0043177	heme binding|iron ion binding|oxygen binding|oxygen transport|hemoglobin complex|metal ion binding|extracellular space|response to bacterium|cellular oxidant detoxification|in utero embryonic development|oxygen carrier activity|peroxidase activity|haptoglobin binding|haptoglobin-hemoglobin complex|erythrocyte development|cytosolic small ribosomal subunit|organic acid binding	mmu05144,mmu05143	Malaria|African trypanosomiasis
Apoc1	1.82369e-135	0.379	0.031	5.66312e-131	-2.49607	3.52875	1.81916	Up	ENSMUSG00000040564	11812	protein_coding	apolipoprotein C-I [Source:MGI Symbol;Acc:MGI:88053]	GO:0005576,GO:0042157,GO:0006869,GO:0006641,GO:0008203,GO:0034361,GO:0004859,GO:0005504,GO:0055102,GO:0010900,GO:0010916,GO:0032375,GO:0033344,GO:0033700,GO:0034369,GO:0034382,GO:0034447,GO:0045717,GO:0045833,GO:0048261,GO:0050995,GO:0051005,GO:0005783,GO:0034364	extracellular region|lipoprotein metabolic process|lipid transport|triglyceride metabolic process|cholesterol metabolic process|very-low-density lipoprotein particle|phospholipase inhibitor activity|fatty acid binding|lipase inhibitor activity|negative regulation of phosphatidylcholine catabolic process|negative regulation of very-low-density lipoprotein particle clearance|negative regulation of …	mmu04979	Cholesterol metabolism
Ogn	1.71293e-133	0.035	0.432	5.31915e-129	-2.05026	0.219705	-2.18636	Down	ENSMUSG00000021390	18295	protein_coding	osteoglycin [Source:MGI Symbol;Acc:MGI:109278]	GO:0005515,GO:0005615,GO:0007165,GO:0005576,GO:0008083,GO:0062023,GO:0030021	protein binding|extracellular space|signal transduction|extracellular region|growth factor activity|collagen-containing extracellular matrix|extracellular matrix structural constituent conferring compression resistance
Hspa5	9.3869e-133	0.681	0.911	2.91491e-128	1.11842	0.430596	-1.21559	Down	ENSMUSG00000026864	14828	protein_coding	heat shock protein 5 [Source:MGI Symbol;Acc:MGI:95835]	GO:0016787,GO:0016887,GO:0005634,GO:0032991,GO:0005829,GO:0009986,GO:0005515,GO:0005737,GO:0000166,GO:0005524,GO:0005886,GO:0016020,GO:0005783,GO:0005739,GO:0043231,GO:0005788,GO:0005789,GO:0030176,GO:0019904,GO:0010976,GO:0043066,GO:0030496,GO:0030512,GO:0019899,GO:0030968,GO:0042149,GO:0031625,GO:0030433,GO:0051082,GO:0042026,GO:0005576,GO:0005790,GO:1901998,GO:0030335,GO:0005793,GO:0043022,GO:…	hydrolase activity|ATPase activity|nucleus|protein-containing complex|cytosol|cell surface|protein binding|cytoplasm|nucleotide binding|ATP binding|plasma membrane|membrane|endoplasmic reticulum|mitochondrion|intracellular membrane-bounded organelle|endoplasmic reticulum lumen|endoplasmic reticulum membrane|integral component of endoplasmic reticulum membrane|protein domain specific binding|posit…	mmu03060,mmu04141,mmu04612,mmu04918,mmu05020	Protein export|Protein processing in endoplasmic reticulum|Antigen processing and presentation|Thyroid hormone synthesis|Prion diseases
Pcolce2	1.5738e-132	0.002	0.343	4.88711e-128	-4.42297	0.218359	-2.19522	Down	ENSMUSG00000015354	76477	protein_coding	procollagen C-endopeptidase enhancer 2 [Source:MGI Symbol;Acc:MGI:1923727]	GO:0005515,GO:0008201,GO:0005576,GO:0010952,GO:1990830,GO:0005518,GO:0062023,GO:0005201,GO:0016504	protein binding|heparin binding|extracellular region|positive regulation of peptidase activity|cellular response to leukemia inhibitory factor|collagen binding|collagen-containing extracellular matrix|extracellular matrix structural constituent|peptidase activator activity
Gpx3	5.93653e-131	0.039	0.432	1.84347e-126	-1.94111	0.218687	-2.19306	Down	ENSMUSG00000018339	14778	protein_coding	glutathione peroxidase 3 [Source:MGI Symbol;Acc:MGI:105102]	GO:0055114,GO:0004602,GO:0006979,GO:0016491,GO:0098869,GO:0004601,GO:0005615,GO:0005576,GO:0051289,GO:0006749,GO:0042744,GO:0008430	oxidation-reduction process|glutathione peroxidase activity|response to oxidative stress|oxidoreductase activity|cellular oxidant detoxification|peroxidase activity|extracellular space|extracellular region|protein homotetramerization|glutathione metabolic process|hydrogen peroxide catabolic process|selenium binding	mmu00590,mmu00480,mmu04918	Arachidonic acid metabolism|Glutathione metabolism|Thyroid hormone synthesis
Cox8a	1.47929e-130	0.91	0.538	4.59363e-126	0.583392	2.23614	1.16101	Up	ENSMUSG00000035885	12868	protein_coding	cytochrome c oxidase subunit 8A [Source:MGI Symbol;Acc:MGI:105959]	GO:0004129,GO:0016020,GO:0016021,GO:0022900,GO:0005739,GO:0005743,GO:1902600,GO:0045277	cytochrome-c oxidase activity|membrane|integral component of membrane|electron transport chain|mitochondrion|mitochondrial inner membrane|proton transmembrane transport|respiratory chain complex IV	mmu00190,mmu04260,mmu04714,mmu05010,mmu05012,mmu05016,mmu04932	Oxidative phosphorylation|Cardiac muscle contraction|Thermogenesis|Alzheimer's disease|Parkinson's disease|Huntington's disease|Non-alcoholic fatty liver disease (NAFLD)
Sptbn1	2.2805e-129	0.42	0.656	7.08163e-125	-0.188324	0.335794	-1.57435	Down	ENSMUSG00000020315	20742	protein_coding	spectrin beta, non-erythrocytic 1 [Source:MGI Symbol;Acc:MGI:98388]	GO:0005515,GO:0005543,GO:0003779,GO:0005200,GO:0008091,GO:0016020,GO:0005886,GO:0005634,GO:0032991,GO:0005737,GO:0005856,GO:0014069,GO:0007010,GO:0005516,GO:0051693,GO:0005730,GO:0012505,GO:0044877,GO:0072659,GO:0051020,GO:0098978,GO:0030506,GO:0031430,GO:0098794,GO:0007009,GO:1903078,GO:0000281,GO:0032437,GO:0043001,GO:0071709,GO:1903076,GO:1900042,GO:0007182,GO:0060390,GO:0030863,GO:0030673	protein binding|phospholipid binding|actin binding|structural constituent of cytoskeleton|spectrin|membrane|plasma membrane|nucleus|protein-containing complex|cytoplasm|cytoskeleton|postsynaptic density|cytoskeleton organization|calmodulin binding|actin filament capping|nucleolus|endomembrane system|protein-containing complex binding|protein localization to plasma membrane|GTPase binding|glutamat…
Adamts1	9.26681e-129	0.131	0.524	2.87762e-124	-1.10333	0.206347	-2.27686	Down	ENSMUSG00000022893	11504	protein_coding	a disintegrin-like and metallopeptidase (reprolysin type) with thrombospondin type 1 motif, 1 [Source:MGI Symbol;Acc:MGI:109249]	GO:0008270,GO:0006508,GO:0004222,GO:0008237,GO:0031012,GO:0046872,GO:0016787,GO:0008201,GO:0005515,GO:0008233,GO:0031410,GO:0005576,GO:0001822,GO:0016525,GO:0010976,GO:1900087,GO:0005604,GO:0062023,GO:1904754,GO:1904707,GO:0001542,GO:0060347	zinc ion binding|proteolysis|metalloendopeptidase activity|metallopeptidase activity|extracellular matrix|metal ion binding|hydrolase activity|heparin binding|protein binding|peptidase activity|cytoplasmic vesicle|extracellular region|kidney development|negative regulation of angiogenesis|positive regulation of neuron projection development|positive regulation of G1/S transition of mitotic cell c…
Hsph1	1.8496e-128	0.347	0.645	5.74356e-124	-0.128478	0.226175	-2.14449	Down	ENSMUSG00000029657	15505	protein_coding	heat shock 105kDa/110kDa protein 1 [Source:MGI Symbol;Acc:MGI:105053]	GO:0005634,GO:0005654,GO:0032991,GO:0005829,GO:0005515,GO:0005737,GO:0000166,GO:0005524,GO:0050790,GO:0005576,GO:0051085,GO:0006986,GO:0043524,GO:0000774,GO:0005874,GO:0043014,GO:0045345,GO:0051135,GO:0070507	nucleus|nucleoplasm|protein-containing complex|cytosol|protein binding|cytoplasm|nucleotide binding|ATP binding|regulation of catalytic activity|extracellular region|chaperone cofactor-dependent protein refolding|response to unfolded protein|negative regulation of neuron apoptotic process|adenyl-nucleotide exchange factor activity|microtubule|alpha-tubulin binding|positive regulation of MHC class…	mmu04141	Protein processing in endoplasmic reticulum
Rpl21	7.46396e-125	0.933	0.688	2.31778e-120	1.0455	2.11056	1.07763	Up	ENSMUSG00000041453	19933	protein_coding	ribosomal protein L21 [Source:MGI Symbol;Acc:MGI:1278340]	GO:0003735,GO:0006412,GO:0005622,GO:0005840	structural constituent of ribosome|translation|intracellular|ribosome	mmu03010	Ribosome
Rpl19	4.86114e-124	0.962	0.781	1.50953e-119	1.30657	1.98465	0.988882	Up	ENSMUSG00000017404	19921	protein_coding	ribosomal protein L19 [Source:MGI Symbol;Acc:MGI:98020]	GO:0003735,GO:0006412,GO:0005622,GO:0005840,GO:0003723,GO:0022625,GO:0045202,GO:0042788,GO:0070180,GO:0002181,GO:1990932	structural constituent of ribosome|translation|intracellular|ribosome|RNA binding|cytosolic large ribosomal subunit|synapse|polysomal ribosome|large ribosomal subunit rRNA binding|cytoplasmic translation|5.8S rRNA binding	mmu03010	Ribosome
Rpl26	5.84254e-123	0.922	0.674	1.81428e-118	0.980103	2.07919	1.05602	Up	ENSMUSG00000060938	19941	protein_coding	ribosomal protein L26 [Source:MGI Symbol;Acc:MGI:106022]	GO:0003735,GO:0006412,GO:0005622,GO:0005840,GO:0015934,GO:0005654,GO:0005737,GO:0003723,GO:0005515,GO:0022625,GO:0005730,GO:0002181,GO:1990904,GO:0045727,GO:0043195,GO:0034644,GO:0071480,GO:0006364,GO:0042273,GO:0022626,GO:0048027,GO:0006977,GO:0071479,GO:1902164,GO:1902167,GO:1904803	structural constituent of ribosome|translation|intracellular|ribosome|large ribosomal subunit|nucleoplasm|cytoplasm|RNA binding|protein binding|cytosolic large ribosomal subunit|nucleolus|cytoplasmic translation|ribonucleoprotein complex|positive regulation of translation|terminal bouton|cellular response to UV|cellular response to gamma radiation|rRNA processing|ribosomal large subunit biogenesi…	mmu03010	Ribosome
Itih4	2.42154e-122	0.322	0.026	7.5196e-118	-2.63003	4.5473	2.18501	Up	ENSMUSG00000021922	16427	protein_coding	inter alpha-trypsin inhibitor, heavy chain 4 [Source:MGI Symbol;Acc:MGI:109536]	GO:0004867,GO:0030212,GO:0005737,GO:0005886,GO:0005576,GO:0010951,GO:0005515,GO:0006953,GO:0030414,GO:0010466,GO:0062023,GO:0034097	serine-type endopeptidase inhibitor activity|hyaluronan metabolic process|cytoplasm|plasma membrane|extracellular region|negative regulation of endopeptidase activity|protein binding|acute-phase response|peptidase inhibitor activity|negative regulation of peptidase activity|collagen-containing extracellular matrix|response to cytokine
Cox6c	1.82432e-118	0.885	0.509	5.66506e-114	0.466022	2.46049	1.29895	Up	ENSMUSG00000014313	12864	protein_coding	cytochrome c oxidase subunit 6C [Source:MGI Symbol;Acc:MGI:104614]	GO:0004129,GO:0016020,GO:0016021,GO:0003674,GO:0008150,GO:0022900,GO:0005739,GO:0005743,GO:1902600	cytochrome-c oxidase activity|membrane|integral component of membrane|molecular_function|biological_process|electron transport chain|mitochondrion|mitochondrial inner membrane|proton transmembrane transport	mmu00190,mmu04260,mmu04714,mmu05010,mmu05012,mmu05016,mmu04932	Oxidative phosphorylation|Cardiac muscle contraction|Thermogenesis|Alzheimer's disease|Parkinson's disease|Huntington's disease|Non-alcoholic fatty liver disease (NAFLD)
Il33	8.12634e-115	0.381	0.078	2.52347e-110	-1.72388	4.64718	2.21635	Up	ENSMUSG00000024810	77125	protein_coding	interleukin 33 [Source:MGI Symbol;Acc:MGI:1924375]	GO:0005125,GO:0002686,GO:0043032,GO:0050729,GO:0045944,GO:0005634,GO:0005694,GO:0031410,GO:0005576,GO:0005615,GO:0010628,GO:0051607,GO:0030133,GO:0032436,GO:0090197,GO:0002281,GO:0002282,GO:0097191,GO:0051024,GO:0002830,GO:0032689,GO:0002826,GO:0032754,GO:0032755,GO:0032736,GO:0032753,GO:0051025,GO:0061518,GO:0007165	cytokine activity|negative regulation of leukocyte migration|positive regulation of macrophage activation|positive regulation of inflammatory response|positive regulation of transcription by RNA polymerase II|nucleus|chromosome|cytoplasmic vesicle|extracellular region|extracellular space|positive regulation of gene expression|defense response to virus|transport vesicle|positive regulation of prot…	mmu04217,mmu04623,mmu05164	Necroptosis|Cytosolic DNA-sensing pathway|Influenza A
Hspd1	8.19066e-115	0.502	0.69	2.54345e-110	0.140213	0.325063	-1.62121	Down	ENSMUSG00000025980	15510	protein_coding	heat shock protein 1 (chaperonin) [Source:MGI Symbol;Acc:MGI:96242]	GO:0005524,GO:0005737,GO:0006457,GO:0042026,GO:0032729,GO:0050870,GO:0005615,GO:0005794,GO:0032991,GO:0005829,GO:0009986,GO:0000166,GO:0016853,GO:0046982,GO:0005886,GO:0005739,GO:0043231,GO:0032755,GO:0003725,GO:0005759,GO:0044877,GO:0030141,GO:0002039,GO:0050821,GO:0005769,GO:0043032,GO:0043066,GO:0043065,GO:0045121,GO:0070062,GO:0006919,GO:0019899,GO:0005743,GO:0043524,GO:0031625,GO:0140030,GO:…	ATP binding|cytoplasm|protein folding|protein refolding|positive regulation of interferon-gamma production|positive regulation of T cell activation|extracellular space|Golgi apparatus|protein-containing complex|cytosol|cell surface|nucleotide binding|isomerase activity|protein heterodimerization activity|plasma membrane|mitochondrion|intracellular membrane-bounded organelle|positive regulation of…	mmu03018,mmu04940,mmu05134,mmu05152	RNA degradation|Type I diabetes mellitus|Legionellosis|Tuberculosis
Serpinh1	1.45171e-114	0.293	0.589	4.50801e-110	-0.50532	0.314199	-1.67025	Down	ENSMUSG00000070436	12406	protein_coding	serine (or cysteine) peptidase inhibitor, clade H, member 1 [Source:MGI Symbol;Acc:MGI:88283]	GO:0005615,GO:0004867,GO:0005518,GO:0005515,GO:0005737,GO:0005783,GO:0005788,GO:0010951,GO:0045121,GO:0062023,GO:0030199,GO:0005793,GO:0032964,GO:0051604,GO:0051082,GO:0003433	extracellular space|serine-type endopeptidase inhibitor activity|collagen binding|protein binding|cytoplasm|endoplasmic reticulum|endoplasmic reticulum lumen|negative regulation of endopeptidase activity|membrane raft|collagen-containing extracellular matrix|collagen fibril organization|endoplasmic reticulum-Golgi intermediate compartment|collagen biosynthetic process|protein maturation|unfolded …
Dusp1	2.43308e-114	0.459	0.789	7.55543e-110	0.45625	0.397768	-1.33	Down	ENSMUSG00000024190	19252	protein_coding	dual specificity phosphatase 1 [Source:MGI Symbol;Acc:MGI:105120]	GO:0016791,GO:0004725,GO:0006470,GO:0008138,GO:0016311,GO:0017017,GO:0035335,GO:0000188,GO:0016787,GO:0005634,GO:0005737,GO:0004721,GO:0035556,GO:0070373,GO:0007049,GO:0007162,GO:0043066,GO:0043065,GO:0008285,GO:0043409,GO:0051019,GO:0004722,GO:0019838,GO:2000279,GO:0043407,GO:0090027,GO:1903753,GO:1990869,GO:0008330,GO:0009416,GO:0010033,GO:0032355,GO:0032526,GO:0032870,GO:0033574,GO:0035970,GO:…	phosphatase activity|protein tyrosine phosphatase activity|protein dephosphorylation|protein tyrosine/serine/threonine phosphatase activity|dephosphorylation|MAP kinase tyrosine/serine/threonine phosphatase activity|peptidyl-tyrosine dephosphorylation|inactivation of MAPK activity|hydrolase activity|nucleus|cytoplasm|phosphoprotein phosphatase activity|intracellular signal transduction|negative r…	mmu04010,mmu04726,mmu05418	MAPK signaling pathway|Serotonergic synapse|Fluid shear stress and atherosclerosis
Fmo2	7.09026e-113	0.262	0.595	2.20174e-108	-0.3067	0.30345	-1.72047	Down	ENSMUSG00000040170	55990	protein_coding	flavin containing monooxygenase 2 [Source:MGI Symbol;Acc:MGI:1916776]	GO:0050660,GO:0055114,GO:0004499,GO:0050661,GO:0016020,GO:0016021,GO:0004497,GO:0016491,GO:0005783,GO:0005789,GO:0017144,GO:0043231,GO:0031090,GO:0006805,GO:0009404,GO:0006739,GO:0006082,GO:0070995,GO:0072592	flavin adenine dinucleotide binding|oxidation-reduction process|N,N-dimethylaniline monooxygenase activity|NADP binding|membrane|integral component of membrane|monooxygenase activity|oxidoreductase activity|endoplasmic reticulum|endoplasmic reticulum membrane|drug metabolic process|intracellular membrane-bounded organelle|organelle membrane|xenobiotic metabolic process|toxin metabolic process|NAD…	mmu00982	Drug metabolism - cytochrome P450
Hbb-bt	3.75966e-112	0.248	0.003	1.16749e-107	-4.49675	12.8133	3.67957	Up	ENSMUSG00000073940	101488143	protein_coding	hemoglobin, beta adult t chain [Source:MGI Symbol;Acc:MGI:5474850]	GO:0020037,GO:0019825,GO:0015671,GO:0005833,GO:0046872,GO:0005615,GO:0098869,GO:0005344,GO:0030492,GO:0004601,GO:0031720,GO:0031721,GO:0031722,GO:0043177,GO:0042744,GO:0031838	heme binding|oxygen binding|oxygen transport|hemoglobin complex|metal ion binding|extracellular space|cellular oxidant detoxification|oxygen carrier activity|hemoglobin binding|peroxidase activity|haptoglobin binding|hemoglobin alpha binding|hemoglobin beta binding|organic acid binding|hydrogen peroxide catabolic process|haptoglobin-hemoglobin complex	mmu05144,mmu05143	Malaria|African trypanosomiasis
Ppia	1.72012e-111	0.95	0.734	5.34148e-107	1.12261	1.9168	0.938697	Up	ENSMUSG00000071866	268373	protein_coding	peptidylprolyl isomerase A [Source:MGI Symbol;Acc:MGI:97749]	GO:0003755,GO:0006457,GO:0000413,GO:0005615,GO:0005634,GO:0032991,GO:0005737,GO:0016853,GO:0005576,GO:0005829,GO:0045070,GO:0030182,GO:0016018,GO:0051082,GO:0042026,GO:0050714,GO:0043209,GO:0045069,GO:0034389	peptidyl-prolyl cis-trans isomerase activity|protein folding|protein peptidyl-prolyl isomerization|extracellular space|nucleus|protein-containing complex|cytoplasm|isomerase activity|extracellular region|cytosol|positive regulation of viral genome replication|neuron differentiation|cyclosporin A binding|unfolded protein binding|protein refolding|positive regulation of protein secretion|myelin she…	mmu04217	Necroptosis
Rpl23	1.88715e-111	0.965	0.867	5.86015e-107	1.49461	1.90373	0.928826	Up	ENSMUSG00000071415	65019	protein_coding	ribosomal protein L23 [Source:MGI Symbol;Acc:MGI:1929455]	GO:0003735,GO:0006412,GO:0005840,GO:0005654,GO:0032991,GO:0005737,GO:0014069,GO:0010628,GO:0022625,GO:0005730,GO:0000122,GO:0050821,GO:0071157,GO:0008284,GO:0005515,GO:0031625,GO:0071158,GO:2000059,GO:0022626,GO:0001223,GO:0032986,GO:0072717,GO:0070180,GO:1904667,GO:1990948,GO:1901798	structural constituent of ribosome|translation|ribosome|nucleoplasm|protein-containing complex|cytoplasm|postsynaptic density|positive regulation of gene expression|cytosolic large ribosomal subunit|nucleolus|negative regulation of transcription by RNA polymerase II|protein stabilization|negative regulation of cell cycle arrest|positive regulation of cell population proliferation|protein binding|…	mmu03010	Ribosome
Sparcl1	2.00921e-111	0.045	0.408	6.23919e-107	-1.8505	0.282819	-1.82205	Down	ENSMUSG00000029309	13602	protein_coding	SPARC-like 1 [Source:MGI Symbol;Acc:MGI:108110]	GO:0005515,GO:0007165,GO:0005615,GO:0005509,GO:0062023,GO:0046872,GO:0005576,GO:0098978,GO:0045202,GO:0050807,GO:0099560,GO:0005518,GO:0050840,GO:0098965	protein binding|signal transduction|extracellular space|calcium ion binding|collagen-containing extracellular matrix|metal ion binding|extracellular region|glutamatergic synapse|synapse|regulation of synapse organization|synaptic membrane adhesion|collagen binding|extracellular matrix binding|extracellular matrix of synaptic cleft
Uqcrb	6.25919e-111	0.775	0.355	1.94367e-106	-0.171281	2.20044	1.13779	Up	ENSMUSG00000021520	67530	protein_coding	ubiquinol-cytochrome c reductase binding protein [Source:MGI Symbol;Acc:MGI:1914780]	GO:0006122,GO:0005750,GO:0016020,GO:0055114,GO:0005739,GO:0005743,GO:0070469	mitochondrial electron transport, ubiquinol to cytochrome c|mitochondrial respiratory chain complex III|membrane|oxidation-reduction process|mitochondrion|mitochondrial inner membrane|respirasome	mmu00190,mmu04260,mmu04714,mmu05010,mmu05012,mmu05016,mmu04932	Oxidative phosphorylation|Cardiac muscle contraction|Thermogenesis|Alzheimer's disease|Parkinson's disease|Huntington's disease|Non-alcoholic fatty liver disease (NAFLD)
Rpl11	1.23671e-110	0.933	0.709	3.84035e-106	1.03822	1.87523	0.907071	Up	ENSMUSG00000059291	67025	protein_coding	ribosomal protein L11 [Source:MGI Symbol;Acc:MGI:1914275]	GO:0003735,GO:0006412,GO:0005622,GO:0005840,GO:0005634,GO:0005654,GO:0032991,GO:0003723,GO:0005737,GO:0005515,GO:0010628,GO:0022625,GO:0005730,GO:0045202,GO:0050821,GO:1901798,GO:0031625,GO:0000027,GO:0032092,GO:0042975,GO:0006605,GO:0032435,GO:0043433,GO:0019843,GO:2000059,GO:0006364,GO:0042273,GO:0022626,GO:0042788,GO:0008097,GO:0034504,GO:0002181,GO:1901796,GO:1904667,GO:2000435,GO:1990948,GO:…	structural constituent of ribosome|translation|intracellular|ribosome|nucleus|nucleoplasm|protein-containing complex|RNA binding|cytoplasm|protein binding|positive regulation of gene expression|cytosolic large ribosomal subunit|nucleolus|synapse|protein stabilization|positive regulation of signal transduction by p53 class mediator|ubiquitin protein ligase binding|ribosomal large subunit assembly|…	mmu03010	Ribosome
Mfap4	1.99956e-109	0	0.28	6.20924e-105	#NAME?	0.270914	-1.8841	Down	ENSMUSG00000042436	76293	protein_coding	microfibrillar-associated protein 4 [Source:MGI Symbol;Acc:MGI:1342276]	GO:0005615,GO:0005576,GO:0007155,GO:0062023,GO:0005201,GO:0001527,GO:0048251,GO:0009650,GO:0071493,GO:0097435,GO:0071953,GO:0010712	extracellular space|extracellular region|cell adhesion|collagen-containing extracellular matrix|extracellular matrix structural constituent|microfibril|elastic fiber assembly|UV protection|cellular response to UV-B|supramolecular fiber organization|elastic fiber|regulation of collagen metabolic process
Ubc	1.30524e-108	0.814	0.935	4.05316e-104	1.43859	0.472062	-1.08295	Down	ENSMUSG00000008348	22190	protein_coding	ubiquitin C [Source:MGI Symbol;Acc:MGI:98889]	GO:0005515,GO:0005634,GO:0005737,GO:0031625,GO:0031386,GO:0016567,GO:0005829,GO:0005654,GO:0002020,GO:0043209,GO:0019941	protein binding|nucleus|cytoplasm|ubiquitin protein ligase binding|protein tag|protein ubiquitination|cytosol|nucleoplasm|protease binding|myelin sheath|modification-dependent protein catabolic process	mmu03320	PPAR signaling pathway
Fhl1	1.39068e-108	0.074	0.427	4.31849e-104	-1.89131	0.278077	-1.84644	Down	ENSMUSG00000023092	14199	protein_coding	four and a half LIM domains 1 [Source:MGI Symbol;Acc:MGI:1298387]	GO:0046872,GO:0005634,GO:0005829,GO:0005737,GO:0005886,GO:0007275,GO:0030154,GO:2000134,GO:0043268,GO:0044325,GO:0030308,GO:0010972,GO:0003254,GO:1901016	metal ion binding|nucleus|cytosol|cytoplasm|plasma membrane|multicellular organism development|cell differentiation|negative regulation of G1/S transition of mitotic cell cycle|positive regulation of potassium ion transport|ion channel binding|negative regulation of cell growth|negative regulation of G2/M transition of mitotic cell cycle|regulation of membrane depolarization|regulation of potassi…	mmu04630	Jak-STAT signaling pathway
Sparc	3.31753e-106	0.189	0.491	1.03019e-101	-0.893746	0.193291	-2.37115	Down	ENSMUSG00000018593	20692	protein_coding	secreted acidic cysteine rich glycoprotein [Source:MGI Symbol;Acc:MGI:98373]	GO:0005515,GO:0005615,GO:0005509,GO:0062023,GO:0005518,GO:0046872,GO:0005634,GO:0009986,GO:0005737,GO:0005576,GO:0031012,GO:0045202,GO:0016525,GO:0031982,GO:0098978,GO:0022604,GO:0043473,GO:0060348,GO:0005201,GO:0016363,GO:0050807,GO:0042127,GO:0030324,GO:0005604,GO:0031091,GO:0010595,GO:0071363,GO:0001937,GO:0050840,GO:0031092,GO:0001503,GO:0007507,GO:0009629,GO:0010288,GO:0032496,GO:0033591,GO:…	protein binding|extracellular space|calcium ion binding|collagen-containing extracellular matrix|collagen binding|metal ion binding|nucleus|cell surface|cytoplasm|extracellular region|extracellular matrix|synapse|negative regulation of angiogenesis|vesicle|glutamatergic synapse|regulation of cell morphogenesis|pigmentation|bone development|extracellular matrix structural constituent|nuclear matri…
Rpl13	2.38919e-105	0.966	0.848	7.41916e-101	1.45366	1.91679	0.938694	Up	ENSMUSG00000000740	270106	protein_coding	ribosomal protein L13 [Source:MGI Symbol;Acc:MGI:105922]	GO:0003735,GO:0006412,GO:0005622,GO:0005840,GO:0005829,GO:0005783,GO:0022625,GO:0005730	structural constituent of ribosome|translation|intracellular|ribosome|cytosol|endoplasmic reticulum|cytosolic large ribosomal subunit|nucleolus	mmu03010	Ribosome
Cxcl5	7.97149e-105	0.253	0.008	2.47539e-100	-3.53895	4.69546	2.23127	Up	ENSMUSG00000029371	20311	protein_coding	chemokine (C-X-C motif) ligand 5 [Source:MGI Symbol;Acc:MGI:1096868]	GO:0005576,GO:0006935,GO:0006955,GO:0006952,GO:0008009,GO:0005615,GO:0005125,GO:0071222,GO:0006954,GO:0032496,GO:0001816,GO:0030593,GO:0010976,GO:0061844,GO:0031100,GO:0070098,GO:0001776,GO:0032642,GO:0030595,GO:0046427,GO:0042119,GO:0070951	extracellular region|chemotaxis|immune response|defense response|chemokine activity|extracellular space|cytokine activity|cellular response to lipopolysaccharide|inflammatory response|response to lipopolysaccharide|cytokine production|neutrophil chemotaxis|positive regulation of neuron projection development|antimicrobial humoral immune response mediated by antimicrobial peptide|animal organ rege…	mmu04060,mmu04657,mmu04062,mmu05323,mmu05133	Cytokine-cytokine receptor interaction|IL-17 signaling pathway|Chemokine signaling pathway|Rheumatoid arthritis|Pertussis
Rpl18	1.14174e-104	0.934	0.733	3.54544e-100	1.08712	1.86964	0.902759	Up	ENSMUSG00000059070	19899	protein_coding	ribosomal protein L18 [Source:MGI Symbol;Acc:MGI:98003]	GO:0003735,GO:0006412,GO:0005622,GO:0005840,GO:0005829,GO:0005737,GO:0005783,GO:0022625,GO:0005730,GO:0045202,GO:0002181,GO:0005791,GO:0042788	structural constituent of ribosome|translation|intracellular|ribosome|cytosol|cytoplasm|endoplasmic reticulum|cytosolic large ribosomal subunit|nucleolus|synapse|cytoplasmic translation|rough endoplasmic reticulum|polysomal ribosome	mmu03010	Ribosome
Rps27a	2.42415e-104	0.957	0.819	7.5277e-100	1.35616	1.84013	0.879806	Up	ENSMUSG00000020460	78294	protein_coding	ribosomal protein S27A [Source:MGI Symbol;Acc:MGI:1925544]	GO:0003735,GO:0006412,GO:0005840,GO:0005515,GO:0046872,GO:0005634,GO:0005737,GO:0031625,GO:0031386,GO:0016567,GO:0005829,GO:0005654,GO:0043209,GO:0019941,GO:0022627	structural constituent of ribosome|translation|ribosome|protein binding|metal ion binding|nucleus|cytoplasm|ubiquitin protein ligase binding|protein tag|protein ubiquitination|cytosol|nucleoplasm|myelin sheath|modification-dependent protein catabolic process|cytosolic small ribosomal subunit	mmu03010	Ribosome
Muc1	3.13674e-104	0.444	0.088	9.74052e-100	-1.6347	2.60811	1.38301	Up	ENSMUSG00000042784	17829	protein_coding	mucin 1, transmembrane [Source:MGI Symbol;Acc:MGI:97231]	GO:0016020,GO:0016021	membrane|integral component of membrane
Ehf	8.40812e-104	0.445	0.094	2.61097e-99	-1.76821	2.28141	1.18993	Up	ENSMUSG00000012350	13661	protein_coding	ets homologous factor [Source:MGI Symbol;Acc:MGI:1270840]	GO:0006355,GO:0005634,GO:0003700,GO:0043565,GO:0006366,GO:0030855,GO:0050673,GO:0003677,GO:0005654,GO:0005794,GO:0045944,GO:0045893,GO:0000978,GO:0001228,GO:0000981,GO:0030154,GO:0006357	regulation of transcription, DNA-templated|nucleus|DNA-binding transcription factor activity|sequence-specific DNA binding|transcription by RNA polymerase II|epithelial cell differentiation|epithelial cell proliferation|DNA binding|nucleoplasm|Golgi apparatus|positive regulation of transcription by RNA polymerase II|positive regulation of transcription, DNA-templated|RNA polymerase II proximal pr…
Rpl35	3.30451e-103	0.834	0.523	1.02615e-98	0.438303	2.10001	1.07039	Up	ENSMUSG00000062997	66489	protein_coding	ribosomal protein L35 [Source:MGI Symbol;Acc:MGI:1913739]	GO:0003735,GO:0006412,GO:0005622,GO:0005840,GO:0003729,GO:0022625,GO:0043021,GO:0000463	structural constituent of ribosome|translation|intracellular|ribosome|mRNA binding|cytosolic large ribosomal subunit|ribonucleoprotein complex binding|maturation of LSU-rRNA from tricistronic rRNA transcript (SSU-rRNA, 5.8S rRNA, LSU-rRNA)	mmu03010	Ribosome
Tmem243	8.27855e-103	0.577	0.201	2.57074e-98	-0.796898	3.26106	1.70534	Up	ENSMUSG00000079659	652925	protein_coding	transmembrane protein 243, mitochondrial [Source:MGI Symbol;Acc:MGI:3606159]	GO:0003674,GO:0008150,GO:0005575,GO:0016020,GO:0016021	molecular_function|biological_process|cellular_component|membrane|integral component of membrane
Ddx3x	1.01132e-102	0.627	0.789	3.14046e-98	0.599157	0.430795	-1.21493	Down	ENSMUSG00000000787	13205	protein_coding	DEAD/H (Asp-Glu-Ala-Asp/His) box polypeptide 3, X-linked [Source:MGI Symbol;Acc:MGI:103064]	GO:0005524,GO:0003676,GO:0016020,GO:0016787,GO:0003677,GO:0005634,GO:0005829,GO:0003723,GO:0005737,GO:0000166,GO:0045944,GO:0005739,GO:0010628,GO:0002376,GO:0045087,GO:0035556,GO:0032508,GO:0030154,GO:0016607,GO:0042254,GO:0004386,GO:0003924,GO:0006915,GO:0031333,GO:0043280,GO:0008134,GO:0071902,GO:0043539,GO:0003678,GO:0045070,GO:0043066,GO:0043065,GO:0005741,GO:0009615,GO:0005515,GO:1900087,GO:…	ATP binding|nucleic acid binding|membrane|hydrolase activity|DNA binding|nucleus|cytosol|RNA binding|cytoplasm|nucleotide binding|positive regulation of transcription by RNA polymerase II|mitochondrion|positive regulation of gene expression|immune system process|innate immune response|intracellular signal transduction|DNA duplex unwinding|cell differentiation|nuclear speck|ribosome biogenesis|hel…	mmu04622,mmu05203,mmu05161	RIG-I-like receptor signaling pathway|Viral carcinogenesis|Hepatitis B
Sftpa1	1.28365e-102	0.571	0.238	3.98613e-98	0.486691	6.33818	2.66407	Up	ENSMUSG00000021789	20387	protein_coding	surfactant associated protein A1 [Source:MGI Symbol;Acc:MGI:109518]	GO:0001666,GO:0007623,GO:0009725,GO:0032496,GO:0032526,GO:0033189,GO:0050766,GO:0051384,GO:0055093,GO:0070741,GO:0070849,GO:0071260,GO:0071732,GO:0005615,GO:0005771,GO:0005791,GO:0031410	response to hypoxia|circadian rhythm|response to hormone|response to lipopolysaccharide|response to retinoic acid|response to vitamin A|positive regulation of phagocytosis|response to glucocorticoid|response to hyperoxia|response to interleukin-6|response to epidermal growth factor|cellular response to mechanical stimulus|cellular response to nitric oxide|extracellular space|multivesicular body|r…	mmu04145,mmu05133	Phagosome|Pertussis
Gsta4	1.67107e-102	0.477	0.126	5.18918e-98	-1.64918	2.27557	1.18623	Up	ENSMUSG00000032348	14860	protein_coding	glutathione S-transferase, alpha 4 [Source:MGI Symbol;Acc:MGI:1309515]	GO:0005515,GO:0004364,GO:0016740,GO:0005737,GO:0005739,GO:0006805,GO:0008144,GO:0043295,GO:0006749,GO:0009635,GO:0010043,GO:0035094,GO:0071285	protein binding|glutathione transferase activity|transferase activity|cytoplasm|mitochondrion|xenobiotic metabolic process|drug binding|glutathione binding|glutathione metabolic process|response to herbicide|response to zinc ion|response to nicotine|cellular response to lithium ion	mmu00480,mmu00980,mmu00982,mmu00983,mmu05200,mmu05204,mmu05225,mmu05418,mmu01524	Glutathione metabolism|Metabolism of xenobiotics by cytochrome P450|Drug metabolism - cytochrome P450|Drug metabolism - other enzymes|Pathways in cancer|Chemical carcinogenesis|Hepatocellular carcinoma|Fluid shear stress and atherosclerosis|Platinum drug resistance
Rps7	1.70828e-102	0.908	0.711	5.30472e-98	1.03894	2.03304	1.02364	Up	ENSMUSG00000061477	20115	protein_coding	ribosomal protein S7 [Source:MGI Symbol;Acc:MGI:1333818]	GO:0003735,GO:0006412,GO:0005622,GO:0005840,GO:0005634,GO:0032991,GO:0005737,GO:0005856,GO:0045202,GO:0010628,GO:0005730,GO:0050821,GO:0019901,GO:0005813,GO:0032040,GO:0005815,GO:0001843,GO:0006364,GO:0008266,GO:0003730,GO:1990904,GO:0030154,GO:0042274,GO:2000059,GO:0048027,GO:1902255,GO:0022627,GO:1904667,GO:1990948	structural constituent of ribosome|translation|intracellular|ribosome|nucleus|protein-containing complex|cytoplasm|cytoskeleton|synapse|positive regulation of gene expression|nucleolus|protein stabilization|protein kinase binding|centrosome|small-subunit processome|microtubule organizing center|neural tube closure|rRNA processing|poly(U) RNA binding|mRNA 3'-UTR binding|ribonucleoprotein complex|c…	mmu03010	Ribosome
Rps10	3.29253e-102	0.951	0.812	1.02243e-97	1.309	1.86597	0.899922	Up	ENSMUSG00000052146	67097	protein_coding	ribosomal protein S10 [Source:MGI Symbol;Acc:MGI:1914347]	GO:0005634,GO:0005829,GO:0005737,GO:0005840,GO:0005730,GO:0003735,GO:0000049,GO:0022627,GO:0000028	nucleus|cytosol|cytoplasm|ribosome|nucleolus|structural constituent of ribosome|tRNA binding|cytosolic small ribosomal subunit|ribosomal small subunit assembly	mmu03010	Ribosome
Rps3	3.2445e-101	0.921	0.715	1.00751e-96	1.06349	1.93474	0.952137	Up	ENSMUSG00000030744	27050	protein_coding	ribosomal protein S3 [Source:MGI Symbol;Acc:MGI:1350917]	GO:0003735,GO:0006412,GO:0005840,GO:0003723,GO:0015935,GO:0016020,GO:0003677,GO:0005634,GO:0005829,GO:0005737,GO:0005886,GO:0005856,GO:0045202,GO:0005783,GO:0014069,GO:0006281,GO:0006974,GO:0005739,GO:0005743,GO:0005515,GO:0006259,GO:0010628,GO:0000977,GO:0005730,GO:0031397,GO:0007049,GO:0051301,GO:0006915,GO:0042981,GO:0044877,GO:0006979,GO:0016829,GO:0008134,GO:0030425,GO:0019901,GO:1990090,GO:…	structural constituent of ribosome|translation|ribosome|RNA binding|small ribosomal subunit|membrane|DNA binding|nucleus|cytosol|cytoplasm|plasma membrane|cytoskeleton|synapse|endoplasmic reticulum|postsynaptic density|DNA repair|cellular response to DNA damage stimulus|mitochondrion|mitochondrial inner membrane|protein binding|DNA metabolic process|positive regulation of gene expression|RNA poly…	mmu03010	Ribosome
Junb	3.65547e-101	0.638	0.856	1.13513e-96	0.889204	0.423654	-1.23904	Down	ENSMUSG00000052837	16477	protein_coding	jun B proto-oncogene [Source:MGI Symbol;Acc:MGI:96647]	GO:0003677,GO:0006355,GO:0003700,GO:0006357,GO:0051726,GO:0005634,GO:0005654,GO:0000790,GO:0045944,GO:0000122,GO:0005515,GO:0000977,GO:0000981,GO:0008134,GO:0001701,GO:0000978,GO:0005667,GO:0001570,GO:0043565,GO:0003690,GO:0006366,GO:0010033,GO:0030316,GO:0001228,GO:0060716,GO:0003713,GO:0032496,GO:0071277,GO:0032870,GO:0045597,GO:0046697,GO:0001829,GO:0060136,GO:0001649,GO:0035976,GO:0009987,GO:…	DNA binding|regulation of transcription, DNA-templated|DNA-binding transcription factor activity|regulation of transcription by RNA polymerase II|regulation of cell cycle|nucleus|nucleoplasm|nuclear chromatin|positive regulation of transcription by RNA polymerase II|negative regulation of transcription by RNA polymerase II|protein binding|RNA polymerase II regulatory region sequence-specific DNA …	mmu04668,mmu04380	TNF signaling pathway|Osteoclast differentiation
Atp5h	3.73568e-101	0.83	0.443	1.16004e-96	0.16827	2.03647	1.02607	Up	ENSMUSG00000034566	71679	protein_coding	ATP synthase, H+ transporting, mitochondrial F0 complex, subunit D [Source:MGI Symbol;Acc:MGI:1918929]	GO:0015986,GO:0015078,GO:0000276,GO:0016020,GO:0005654,GO:0006811,GO:0005739,GO:0005743,GO:0046034,GO:0044877,GO:0016887,GO:0046933,GO:0045263,GO:0043209,GO:0005753,GO:1901653,GO:0000274	ATP synthesis coupled proton transport|proton transmembrane transporter activity|mitochondrial proton-transporting ATP synthase complex, coupling factor F(o)|membrane|nucleoplasm|ion transport|mitochondrion|mitochondrial inner membrane|ATP metabolic process|protein-containing complex binding|ATPase activity|proton-transporting ATP synthase activity, rotational mechanism|proton-transporting ATP sy…	mmu00190,mmu04714,mmu05010,mmu05012,mmu05016	Oxidative phosphorylation|Thermogenesis|Alzheimer's disease|Parkinson's disease|Huntington's disease
Ifi27	5.72697e-101	0.669	0.258	1.7784e-96	-0.57228	2.16716	1.11581	Up	ENSMUSG00000064215	52668	protein_coding	interferon, alpha-inducible protein 27 [Source:MGI Symbol;Acc:MGI:1277180]	GO:0016021,GO:0000122,GO:0005739,GO:0005521,GO:0001102,GO:0046825,GO:0005637	integral component of membrane|negative regulation of transcription by RNA polymerase II|mitochondrion|lamin binding|RNA polymerase II activating transcription factor binding|regulation of protein export from nucleus|nuclear inner membrane
Timp3	7.42753e-101	0.368	0.748	2.30647e-96	0.307879	0.384277	-1.37978	Down	ENSMUSG00000020044	21859	protein_coding	tissue inhibitor of metalloproteinase 3 [Source:MGI Symbol;Acc:MGI:98754]	GO:0005515,GO:0008191,GO:0005615,GO:1904684,GO:0046872,GO:0005737,GO:0005576,GO:0031012,GO:0010951,GO:0071310,GO:0002020,GO:0070373,GO:0008270,GO:0010033,GO:0030414,GO:0010466,GO:0005604,GO:0051045,GO:1903984,GO:0004857,GO:0045861,GO:0034097,GO:0009725	protein binding|metalloendopeptidase inhibitor activity|extracellular space|negative regulation of metalloendopeptidase activity|metal ion binding|cytoplasm|extracellular region|extracellular matrix|negative regulation of endopeptidase activity|cellular response to organic substance|protease binding|negative regulation of ERK1 and ERK2 cascade|zinc ion binding|response to organic substance|peptid…	mmu05206,mmu05205	MicroRNAs in cancer|Proteoglycans in cancer
Rps8	1.80816e-100	0.971	0.866	5.61488e-96	1.49685	1.74943	0.806884	Up	ENSMUSG00000047675	20116	protein_coding	ribosomal protein S8 [Source:MGI Symbol;Acc:MGI:98166]	GO:0003735,GO:0006412,GO:0005622,GO:0005840,GO:0016020,GO:0005829,GO:0005737,GO:0005783,GO:0000462,GO:1990904,GO:0022627	structural constituent of ribosome|translation|intracellular|ribosome|membrane|cytosol|cytoplasm|endoplasmic reticulum|maturation of SSU-rRNA from tricistronic rRNA transcript (SSU-rRNA, 5.8S rRNA, LSU-rRNA)|ribonucleoprotein complex|cytosolic small ribosomal subunit	mmu03010	Ribosome
Rpl3	1.02503e-99	0.906	0.647	3.18304e-95	0.847979	1.93844	0.954893	Up	ENSMUSG00000060036	27367	protein_coding	ribosomal protein L3 [Source:MGI Symbol;Acc:MGI:1351605]	GO:0003735,GO:0006412,GO:0005622,GO:0005840,GO:0005634,GO:0032991,GO:0005829,GO:0005737,GO:0022625,GO:0005730,GO:0045202,GO:0000027,GO:0071353,GO:0008097	structural constituent of ribosome|translation|intracellular|ribosome|nucleus|protein-containing complex|cytosol|cytoplasm|cytosolic large ribosomal subunit|nucleolus|synapse|ribosomal large subunit assembly|cellular response to interleukin-4|5S rRNA binding	mmu03010	Ribosome
Vcam1	1.03614e-99	0.027	0.315	3.21753e-95	-2.85799	0.254921	-1.97188	Down	ENSMUSG00000027962	22329	protein_coding	vascular cell adhesion molecule 1 [Source:MGI Symbol;Acc:MGI:98926]	GO:0016021,GO:0016020,GO:0007155,GO:0098609,GO:0055114,GO:0005178,GO:0008131,GO:0050839,GO:0001666,GO:0002526,GO:0002544,GO:0007157,GO:0007159,GO:0007160,GO:0007568,GO:0007584,GO:0009308,GO:0010043,GO:0010212,GO:0022614,GO:0032496,GO:0034113,GO:0035094,GO:0035584,GO:0035924,GO:0042102,GO:0045471,GO:0050901,GO:0060326,GO:0060384,GO:0060945,GO:0071356,GO:0140039,GO:1904646,GO:0002102,GO:0005615,GO:…	integral component of membrane|membrane|cell adhesion|cell-cell adhesion|oxidation-reduction process|integrin binding|primary amine oxidase activity|cell adhesion molecule binding|response to hypoxia|acute inflammatory response|chronic inflammatory response|heterophilic cell-cell adhesion via plasma membrane cell adhesion molecules|leukocyte cell-cell adhesion|cell-matrix adhesion|aging|response …	mmu04064,mmu04668,mmu04514,mmu04670,mmu05418,mmu04933,mmu05166,mmu05144,mmu05143	NF-kappa B signaling pathway|TNF signaling pathway|Cell adhesion molecules (CAMs)|Leukocyte transendothelial migration|Fluid shear stress and atherosclerosis|AGE-RAGE signaling pathway in diabetic complications|HTLV-I infection|Malaria|African trypanosomiasis
Rpl34	1.56572e-99	0.913	0.677	4.86204e-95	0.96822	1.88778	0.91669	Up	ENSMUSG00000062006	68436	protein_coding	ribosomal protein L34 [Source:MGI Symbol;Acc:MGI:1915686]	GO:0003735,GO:0006412,GO:0005622,GO:0005840,GO:0005737,GO:0005783,GO:0005739,GO:0005829,GO:0022625	structural constituent of ribosome|translation|intracellular|ribosome|cytoplasm|endoplasmic reticulum|mitochondrion|cytosol|cytosolic large ribosomal subunit	mmu03010	Ribosome
Dram1	2.80037e-99	0.493	0.123	8.696e-95	-1.05414	2.62657	1.39318	Up	ENSMUSG00000020057	71712	protein_coding	DNA-damage regulated autophagy modulator 1 [Source:MGI Symbol;Acc:MGI:1918962]	GO:0016020,GO:0016021,GO:0003674,GO:0005737,GO:0006914,GO:0005764,GO:0005765,GO:0006915,GO:0010506	membrane|integral component of membrane|molecular_function|cytoplasm|autophagy|lysosome|lysosomal membrane|apoptotic process|regulation of autophagy
Vim	8.75368e-99	0.155	0.501	2.71828e-94	-0.876954	0.307308	-1.70224	Down	ENSMUSG00000026728	22352	protein_coding	vimentin [Source:MGI Symbol;Acc:MGI:98932]	GO:0005882,GO:0005634,GO:0048471,GO:0005829,GO:0005515,GO:0005737,GO:0042802,GO:0005886,GO:0005856,GO:0043005,GO:0007010,GO:0045109,GO:0071222,GO:0071346,GO:0003725,GO:0030424,GO:0044297,GO:0019901,GO:0019904,GO:0050770,GO:0019900,GO:0045335,GO:0031252,GO:0010628,GO:0051721,GO:0070307,GO:0005212,GO:0005200,GO:0016363,GO:1990904,GO:0043488,GO:0045727,GO:0005777,GO:0010977,GO:0042995,GO:0032967,GO:…	intermediate filament|nucleus|perinuclear region of cytoplasm|cytosol|protein binding|cytoplasm|identical protein binding|plasma membrane|cytoskeleton|neuron projection|cytoskeleton organization|intermediate filament organization|cellular response to lipopolysaccharide|cellular response to interferon-gamma|double-stranded RNA binding|axon|cell body|protein kinase binding|protein domain specific b…	mmu05206,mmu05169	MicroRNAs in cancer|Epstein-Barr virus infection
Ifitm1	1.19649e-98	0.412	0.101	3.71545e-94	-1.34949	6.08277	2.60473	Up	ENSMUSG00000025491	68713	protein_coding	interferon induced transmembrane protein 1 [Source:MGI Symbol;Acc:MGI:1915963]	GO:0016021,GO:0016020,GO:0003674,GO:0005886,GO:0032991,GO:0051607,GO:0002376,GO:0045087,GO:0045071,GO:0009952,GO:0005769,GO:0034341,GO:0035455,GO:0035456,GO:0046597,GO:0060337,GO:0008285,GO:0001756,GO:0009615,GO:0030336,GO:0001503,GO:0045669	integral component of membrane|membrane|molecular_function|plasma membrane|protein-containing complex|defense response to virus|immune system process|innate immune response|negative regulation of viral genome replication|anterior/posterior pattern specification|early endosome|response to interferon-gamma|response to interferon-alpha|response to interferon-beta|negative regulation of viral entry i…	mmu04662	B cell receptor signaling pathway
Amotl2	5.351e-98	0.306	0.549	1.66165e-93	-0.625476	0.366435	-1.44837	Down	ENSMUSG00000032531	56332	protein_coding	angiomotin-like 2 [Source:MGI Symbol;Acc:MGI:1929286]	GO:0005515,GO:0042802,GO:0031410,GO:0016055,GO:0016324,GO:0005768,GO:0005923,GO:0030036,GO:0055037,GO:0030334,GO:0001525,GO:0035329,GO:0003365	protein binding|identical protein binding|cytoplasmic vesicle|Wnt signaling pathway|apical plasma membrane|endosome|bicellular tight junction|actin cytoskeleton organization|recycling endosome|regulation of cell migration|angiogenesis|hippo signaling|establishment of cell polarity involved in ameboidal cell migration	mmu04530	Tight junction
Mt1	6.40417e-98	0.486	0.726	1.98869e-93	0.521354	0.316413	-1.66012	Down	ENSMUSG00000031765	17748	protein_coding	metallothionein 1 [Source:MGI Symbol;Acc:MGI:97171]	GO:0046872,GO:0005507,GO:0005634,GO:0005829,GO:0005737,GO:0008270,GO:0048471,GO:0005764,GO:0043524,GO:0007263,GO:0006882,GO:0010273,GO:0045926,GO:0071276,GO:0071280,GO:0071294,GO:0006875,GO:0071247	metal ion binding|copper ion binding|nucleus|cytosol|cytoplasm|zinc ion binding|perinuclear region of cytoplasm|lysosome|negative regulation of neuron apoptotic process|nitric oxide mediated signal transduction|cellular zinc ion homeostasis|detoxification of copper ion|negative regulation of growth|cellular response to cadmium ion|cellular response to copper ion|cellular response to zinc ion|cell…	mmu04978	Mineral absorption
Lyz2	1.36942e-97	0.692	0.343	4.25247e-93	0.823115	5.33095	2.41439	Up	ENSMUSG00000069516	17105	protein_coding	lysozyme 2 [Source:MGI Symbol;Acc:MGI:96897]	GO:0003796,GO:0042742,GO:0005615,GO:0016787,GO:0003824,GO:0016798,GO:0008152,GO:0019835,GO:0005737,GO:0042802,GO:0005576,GO:0050830,GO:0030141,GO:0005902,GO:0050829,GO:0005788,GO:0005795,GO:0000137,GO:0030140,GO:0048237	lysozyme activity|defense response to bacterium|extracellular space|hydrolase activity|catalytic activity|hydrolase activity, acting on glycosyl bonds|metabolic process|cytolysis|cytoplasm|identical protein binding|extracellular region|defense response to Gram-positive bacterium|secretory granule|microvillus|defense response to Gram-negative bacterium|endoplasmic reticulum lumen|Golgi stack|Golgi…	mmu04970	Salivary secretion
Ndufa7	5.51767e-97	0.702	0.306	1.7134e-92	-0.438988	2.21266	1.14578	Up	ENSMUSG00000041881	66416	protein_coding	NADH:ubiquinone oxidoreductase subunit A7 [Source:MGI Symbol;Acc:MGI:1913666]	GO:0008137,GO:0042773,GO:0005743,GO:0016020,GO:0055114,GO:0005739,GO:0070469,GO:0003735,GO:0032543,GO:0005747,GO:0006120,GO:0005761	NADH dehydrogenase (ubiquinone) activity|ATP synthesis coupled electron transport|mitochondrial inner membrane|membrane|oxidation-reduction process|mitochondrion|respirasome|structural constituent of ribosome|mitochondrial translation|mitochondrial respiratory chain complex I|mitochondrial electron transport, NADH to ubiquinone|mitochondrial ribosome	mmu00190,mmu04723,mmu04714,mmu05010,mmu05012,mmu05016,mmu04932	Oxidative phosphorylation|Retrograde endocannabinoid signaling|Thermogenesis|Alzheimer's disease|Parkinson's disease|Huntington's disease|Non-alcoholic fatty liver disease (NAFLD)
Atox1	5.52804e-97	0.677	0.28	1.71662e-92	-0.547522	2.178	1.12301	Up	ENSMUSG00000018585	11927	protein_coding	antioxidant 1 copper chaperone [Source:MGI Symbol;Acc:MGI:1333855]	GO:0046872,GO:0030001,GO:0005507,GO:0006878,GO:0005829,GO:0006811,GO:0006979,GO:0043066,GO:0051117,GO:0006825,GO:0060003,GO:0016531,GO:0032767	metal ion binding|metal ion transport|copper ion binding|cellular copper ion homeostasis|cytosol|ion transport|response to oxidative stress|negative regulation of apoptotic process|ATPase binding|copper ion transport|copper ion export|copper chaperone activity|copper-dependent protein binding	mmu04978	Mineral absorption
H2afj	1.94073e-96	0.667	0.277	6.02655e-92	-0.419905	2.65814	1.41042	Up	ENSMUSG00000060032	232440	protein_coding	H2A histone family, member J [Source:MGI Symbol;Acc:MGI:3606192]	GO:0003677,GO:0005634,GO:0000786,GO:0046982,GO:0006325,GO:0000790,GO:0005694	DNA binding|nucleus|nucleosome|protein heterodimerization activity|chromatin organization|nuclear chromatin|chromosome	mmu04217,mmu05322,mmu05034	Necroptosis|Systemic lupus erythematosus|Alcoholism
Rpl10	4.58491e-96	0.951	0.737	1.42375e-91	1.16341	1.79209	0.841643	Up	ENSMUSG00000008682	110954	protein_coding	ribosomal protein L10 [Source:MGI Symbol;Acc:MGI:105943]	GO:0003735,GO:0006412,GO:0005622,GO:0005840,GO:0005634,GO:0032991,GO:0005829,GO:0005737,GO:0007275,GO:0045202,GO:0005783,GO:0022625,GO:0000122,GO:0043066,GO:1990403,GO:0000027,GO:0005790,GO:0006417,GO:0045182,GO:0097421,GO:0016020,GO:0016021	structural constituent of ribosome|translation|intracellular|ribosome|nucleus|protein-containing complex|cytosol|cytoplasm|multicellular organism development|synapse|endoplasmic reticulum|cytosolic large ribosomal subunit|negative regulation of transcription by RNA polymerase II|negative regulation of apoptotic process|embryonic brain development|ribosomal large subunit assembly|smooth endoplasmi…	mmu03010	Ribosome
Cox6b1	1.64301e-95	0.746	0.343	5.10204e-91	-0.257616	1.90797	0.932037	Up	ENSMUSG00000036751	110323	protein_coding	cytochrome c oxidase, subunit 6B1 [Source:MGI Symbol;Acc:MGI:107460]	GO:0005739,GO:0005743,GO:0045277,GO:0005758	mitochondrion|mitochondrial inner membrane|respiratory chain complex IV|mitochondrial intermembrane space	mmu00190,mmu04260,mmu04714,mmu05010,mmu05012,mmu05016,mmu04932	Oxidative phosphorylation|Cardiac muscle contraction|Thermogenesis|Alzheimer's disease|Parkinson's disease|Huntington's disease|Non-alcoholic fatty liver disease (NAFLD)
Hmox1	2.49248e-95	0.383	0.642	7.73989e-91	0.0732535	0.256562	-1.96262	Down	ENSMUSG00000005413	15368	protein_coding	heme oxygenase 1 [Source:MGI Symbol;Acc:MGI:96163]	GO:0055114,GO:0004392,GO:0006788,GO:0005634,GO:0016020,GO:0016021,GO:0046872,GO:0048471,GO:0005829,GO:0051260,GO:0042803,GO:0016491,GO:0005783,GO:0034605,GO:0035556,GO:0005730,GO:0005789,GO:0006915,GO:0043392,GO:0006979,GO:0020037,GO:0008285,GO:0001666,GO:0008630,GO:0006879,GO:0043065,GO:0019899,GO:0043231,GO:0043524,GO:0008219,GO:0005901,GO:0007264,GO:0016242,GO:0043627,GO:1902042,GO:0048661,GO:…	oxidation-reduction process|heme oxygenase (decyclizing) activity|heme oxidation|nucleus|membrane|integral component of membrane|metal ion binding|perinuclear region of cytoplasm|cytosol|protein homooligomerization|protein homodimerization activity|oxidoreductase activity|endoplasmic reticulum|cellular response to heat|intracellular signal transduction|nucleolus|endoplasmic reticulum membrane|apo…	mmu00860,mmu04066,mmu04216,mmu04978,mmu05200,mmu05206,mmu05225,mmu05418	Porphyrin and chlorophyll metabolism|HIF-1 signaling pathway|Ferroptosis|Mineral absorption|Pathways in cancer|MicroRNAs in cancer|Hepatocellular carcinoma|Fluid shear stress and atherosclerosis
Atpif1	4.33247e-95	0.76	0.378	1.34536e-90	-0.0203599	2.29265	1.19701	Up	ENSMUSG00000054428	11983	protein_coding	ATPase inhibitory factor 1 [Source:MGI Symbol;Acc:MGI:1196457]	GO:0005739,GO:0042030,GO:0032780,GO:0009986,GO:0005515,GO:0005516,GO:0006783,GO:0051117,GO:0019899,GO:0042803,GO:0051289,GO:0072593,GO:0030218,GO:0051260,GO:1904925,GO:0001937,GO:0051346,GO:0051882,GO:1901030,GO:1903052,GO:1903214,GO:1903578,GO:0043532,GO:0140260	mitochondrion|ATPase inhibitor activity|negative regulation of ATPase activity|cell surface|protein binding|calmodulin binding|heme biosynthetic process|ATPase binding|enzyme binding|protein homodimerization activity|protein homotetramerization|reactive oxygen species metabolic process|erythrocyte differentiation|protein homooligomerization|positive regulation of autophagy of mitochondrion in res…
Txn1	2.56918e-94	0.875	0.536	7.97808e-90	0.521902	2.17314	1.11978	Up	ENSMUSG00000028367	22166	protein_coding	thioredoxin 1 [Source:MGI Symbol;Acc:MGI:98874]	GO:0015035,GO:0045454,GO:0006662,GO:0005634,GO:0005829,GO:0005515,GO:0005737,GO:0055114,GO:0005576,GO:0005739,GO:0000122,GO:0030424,GO:0030425,GO:0033138,GO:0043025,GO:0019899,GO:0043388,GO:0015037,GO:0009314,GO:0046826,GO:1903206	protein disulfide oxidoreductase activity|cell redox homeostasis|glycerol ether metabolic process|nucleus|cytosol|protein binding|cytoplasm|oxidation-reduction process|extracellular region|mitochondrion|negative regulation of transcription by RNA polymerase II|axon|dendrite|positive regulation of peptidyl-serine phosphorylation|neuronal cell body|enzyme binding|positive regulation of DNA binding|…	mmu04621,mmu05418	NOD-like receptor signaling pathway|Fluid shear stress and atherosclerosis
Pdgfra	7.82857e-93	0.005	0.259	2.43101e-88	-4.30395	0.313877	-1.67173	Down	ENSMUSG00000029231	18595	protein_coding	platelet derived growth factor receptor, alpha polypeptide [Source:MGI Symbol;Acc:MGI:97530]	GO:0005524,GO:0006468,GO:0004672,GO:0007169,GO:0004714,GO:0008284,GO:0016020,GO:0016021,GO:0016740,GO:0005794,GO:0009897,GO:0005886,GO:0005634,GO:0032991,GO:0005737,GO:0005887,GO:0000166,GO:0042803,GO:0007275,GO:0042995,GO:0016301,GO:0016310,GO:0030054,GO:0004713,GO:0048015,GO:0006935,GO:0001701,GO:0007204,GO:0046777,GO:0048008,GO:0048705,GO:0060021,GO:0060325,GO:0044877,GO:0050731,GO:0030424,GO:…	ATP binding|protein phosphorylation|protein kinase activity|transmembrane receptor protein tyrosine kinase signaling pathway|transmembrane receptor protein tyrosine kinase activity|positive regulation of cell population proliferation|membrane|integral component of membrane|transferase activity|Golgi apparatus|external side of plasma membrane|plasma membrane|nucleus|protein-containing complex|cyto…	mmu04014,mmu04015,mmu04010,mmu04630,mmu04020,mmu04072,mmu04151,mmu04060,mmu04144,mmu04510,mmu04540,mmu04810,mmu05200,mmu05230,mmu05231,mmu05206,mmu05214,mmu05218,mmu05215,mmu05166,mmu01521	Ras signaling pathway|Rap1 signaling pathway|MAPK signaling pathway|Jak-STAT signaling pathway|Calcium signaling pathway|Phospholipase D signaling pathway|PI3K-Akt signaling pathway|Cytokine-cytokine receptor interaction|Endocytosis|Focal adhesion|Gap junction|Regulation of actin cytoskeleton|Pathways in cancer|Central carbon metabolism in cancer|Choline metabolism in cancer|MicroRNAs in cancer|G…
Aqp3	1.38779e-92	0.251	0.014	4.30951e-88	-3.08351	3.05767	1.61243	Up	ENSMUSG00000028435	11828	protein_coding	aquaporin 3 [Source:MGI Symbol;Acc:MGI:1333777]	GO:0016020,GO:0055085,GO:0015267,GO:0016021,GO:0005886,GO:0005634,GO:0005737,GO:0005911,GO:0005887,GO:0016323,GO:0032526,GO:0071456,GO:0006833,GO:0015793,GO:0015840,GO:0070295,GO:0015204,GO:0015250,GO:0015254,GO:0071918,GO:0002684,GO:0090650,GO:0042476	membrane|transmembrane transport|channel activity|integral component of membrane|plasma membrane|nucleus|cytoplasm|cell-cell junction|integral component of plasma membrane|basolateral plasma membrane|response to retinoic acid|cellular response to hypoxia|water transport|glycerol transport|urea transport|renal water absorption|urea transmembrane transporter activity|water channel activity|glycerol…	mmu04962	Vasopressin-regulated water reabsorption
Sult1d1	6.37314e-92	0.256	0.018	1.97905e-87	-3.01288	3.32674	1.73411	Up	ENSMUSG00000029273	53315	protein_coding	sulfotransferase family 1D, member 1 [Source:MGI Symbol;Acc:MGI:1926341]	GO:0008146,GO:0016740,GO:0005737,GO:0006629,GO:0006584,GO:0000103,GO:0051923,GO:0004062	sulfotransferase activity|transferase activity|cytoplasm|lipid metabolic process|catecholamine metabolic process|sulfate assimilation|sulfation|aryl sulfotransferase activity
S100a11	2.9824e-91	0.897	0.641	9.26125e-87	0.91587	2.07132	1.05055	Up	ENSMUSG00000027907	20195	protein_coding	S100 calcium binding protein A11 [Source:MGI Symbol;Acc:MGI:1338798]	GO:0005509,GO:0048306,GO:0042127,GO:0046872,GO:0005634,GO:0005737,GO:0062023,GO:0042803,GO:0044548,GO:0001726	calcium ion binding|calcium-dependent protein binding|regulation of cell population proliferation|metal ion binding|nucleus|cytoplasm|collagen-containing extracellular matrix|protein homodimerization activity|S100 protein binding|ruffle
Dcxr	3.63194e-91	0.49	0.143	1.12783e-86	-1.40999	2.25327	1.17202	Up	ENSMUSG00000039450	67880	protein_coding	dicarbonyl L-xylulose reductase [Source:MGI Symbol;Acc:MGI:1915130]	GO:0016491,GO:0016020,GO:0005886,GO:0042802,GO:0055114,GO:0005975,GO:0006006,GO:0004090,GO:0005902,GO:0005881,GO:0051289,GO:0016324,GO:0005903,GO:0006739,GO:0050038,GO:0005997,GO:0016655,GO:0042732,GO:0016614,GO:0044105	oxidoreductase activity|membrane|plasma membrane|identical protein binding|oxidation-reduction process|carbohydrate metabolic process|glucose metabolic process|carbonyl reductase (NADPH) activity|microvillus|cytoplasmic microtubule|protein homotetramerization|apical plasma membrane|brush border|NADP metabolic process|L-xylulose reductase (NADP+) activity|xylulose metabolic process|oxidoreductase …	mmu00040	Pentose and glucuronate interconversions
Dapl1	2.32191e-90	0.211	0.004	7.21022e-86	-4.25521	1.97384	0.981004	Up	ENSMUSG00000026989	76747	protein_coding	death associated protein-like 1 [Source:MGI Symbol;Acc:MGI:1923997]	GO:0005575,GO:0030154,GO:0006915,GO:0097190,GO:0034198,GO:0070513,GO:0010507	cellular_component|cell differentiation|apoptotic process|apoptotic signaling pathway|cellular response to amino acid starvation|death domain binding|negative regulation of autophagy
Timp2	3.33951e-90	0.265	0.495	1.03702e-85	-0.616414	0.372505	-1.42467	Down	ENSMUSG00000017466	21858	protein_coding	tissue inhibitor of metalloproteinase 2 [Source:MGI Symbol;Acc:MGI:98753]	GO:0005515,GO:0008191,GO:0010951,GO:0005576,GO:0002020,GO:0005178,GO:0008270,GO:0030414,GO:0007417,GO:0007568,GO:0008285,GO:0032487,GO:0034097,GO:0042493,GO:0043410,GO:0045666,GO:0045762,GO:0045861,GO:0045930,GO:0046580,GO:1905049,GO:0005615,GO:0009986,GO:0030426,GO:0043005,GO:0043025	protein binding|metalloendopeptidase inhibitor activity|negative regulation of endopeptidase activity|extracellular region|protease binding|integrin binding|zinc ion binding|peptidase inhibitor activity|central nervous system development|aging|negative regulation of cell population proliferation|regulation of Rap protein signal transduction|response to cytokine|response to drug|positive regulatio…
Rpl24	1.17711e-89	0.917	0.7	3.65527e-85	0.998401	1.7816	0.83317	Up	ENSMUSG00000098274	68193	protein_coding	ribosomal protein L24 [Source:MGI Symbol;Acc:MGI:1915443]	GO:0005829,GO:0005737,GO:0045202,GO:0003723,GO:0005783,GO:0005840,GO:0022625,GO:0003735,GO:0021554,GO:0060041,GO:0000027,GO:0006412,GO:1902626,GO:0031290,GO:0007093,GO:0022626,GO:0042788,GO:0002181,GO:0010458	cytosol|cytoplasm|synapse|RNA binding|endoplasmic reticulum|ribosome|cytosolic large ribosomal subunit|structural constituent of ribosome|optic nerve development|retina development in camera-type eye|ribosomal large subunit assembly|translation|assembly of large subunit precursor of preribosome|retinal ganglion cell axon guidance|mitotic cell cycle checkpoint|cytosolic ribosome|polysomal ribosome…	mmu03010	Ribosome
Scp2	1.3243e-89	0.756	0.408	4.11235e-85	0.0799684	3.03587	1.60211	Up	ENSMUSG00000028603	20280	protein_coding	sterol carrier protein 2, liver [Source:MGI Symbol;Acc:MGI:98254]	GO:0003824,GO:0016747,GO:0016740,GO:0005634,GO:0005654,GO:0032991,GO:0005829,GO:0005515,GO:0005737,GO:0042803,GO:0046982,GO:0016020,GO:0006694,GO:0005783,GO:0008289,GO:0005739,GO:0043231,GO:0006869,GO:0016746,GO:0015918,GO:0005777,GO:0072659,GO:0005102,GO:0043065,GO:0015485,GO:0007031,GO:0015914,GO:0007568,GO:0120020,GO:0019898,GO:0005782,GO:0008526,GO:0006637,GO:0000062,GO:0010893,GO:0070538,GO:…	catalytic activity|transferase activity, transferring acyl groups other than amino-acyl groups|transferase activity|nucleus|nucleoplasm|protein-containing complex|cytosol|protein binding|cytoplasm|protein homodimerization activity|protein heterodimerization activity|membrane|steroid biosynthetic process|endoplasmic reticulum|lipid binding|mitochondrion|intracellular membrane-bounded organelle|lip…	mmu00120,mmu04146,mmu03320	Primary bile acid biosynthesis|Peroxisome|PPAR signaling pathway
Csrnp1	2.3476e-89	0.316	0.515	7.29e-85	-0.593925	0.381971	-1.38847	Down	ENSMUSG00000032515	215418	protein_coding	cysteine-serine-rich nuclear protein 1 [Source:MGI Symbol;Acc:MGI:2387989]	GO:0003677,GO:0005634,GO:0003700,GO:0006915,GO:0009791,GO:0048008,GO:0048705,GO:0060021,GO:0060325,GO:0006355,GO:0001228,GO:0045944,GO:0043565	DNA binding|nucleus|DNA-binding transcription factor activity|apoptotic process|post-embryonic development|platelet-derived growth factor receptor signaling pathway|skeletal system morphogenesis|roof of mouth development|face morphogenesis|regulation of transcription, DNA-templated|DNA-binding transcription activator activity, RNA polymerase II-specific|positive regulation of transcription by RNA…
Hes1	3.15869e-89	0.425	0.642	9.80868e-85	0.0453406	0.345935	-1.53143	Down	ENSMUSG00000022528	15205	protein_coding	hes family bHLH transcription factor 1 [Source:MGI Symbol;Acc:MGI:104853]	GO:0003677,GO:0006355,GO:0046983,GO:0008284,GO:0060412,GO:0003151,GO:0045944,GO:0005634,GO:0005737,GO:0042803,GO:0003682,GO:0000122,GO:0005515,GO:0000977,GO:0009952,GO:0010628,GO:0010629,GO:0030154,GO:0045892,GO:0001701,GO:0003700,GO:0016477,GO:0007219,GO:0044877,GO:0006357,GO:0008134,GO:0043565,GO:0050768,GO:1990090,GO:0045893,GO:0000981,GO:0042826,GO:0070888,GO:0050767,GO:0000785,GO:0007155,GO:…	DNA binding|regulation of transcription, DNA-templated|protein dimerization activity|positive regulation of cell population proliferation|ventricular septum morphogenesis|outflow tract morphogenesis|positive regulation of transcription by RNA polymerase II|nucleus|cytoplasm|protein homodimerization activity|chromatin binding|negative regulation of transcription by RNA polymerase II|protein bindin…	mmu03460,mmu04330,mmu05200,mmu05224,mmu04950,mmu05165	Fanconi anemia pathway|Notch signaling pathway|Pathways in cancer|Breast cancer|Maturity onset diabetes of the young|Human papillomavirus infection
Fasn	6.35863e-89	0.509	0.199	1.97454e-84	-0.801158	3.52914	1.81932	Up	ENSMUSG00000025153	14104	protein_coding	fatty acid synthase [Source:MGI Symbol;Acc:MGI:95485]	GO:0055114,GO:0003824,GO:0016491,GO:0016788,GO:0009058,GO:0016740,GO:0031177,GO:0004312,GO:0016787,GO:0008152,GO:0005794,GO:0005829,GO:0005737,GO:0042802,GO:0042803,GO:0005886,GO:0006629,GO:0005739,GO:0006631,GO:0006633,GO:0016829,GO:0008144,GO:0042587,GO:0048468,GO:0090557,GO:0070402,GO:0006084,GO:0042470,GO:0071353,GO:0030224,GO:0009888,GO:0030223,GO:0004313,GO:0004314,GO:0004315,GO:0004316,GO:…	oxidation-reduction process|catalytic activity|oxidoreductase activity|hydrolase activity, acting on ester bonds|biosynthetic process|transferase activity|phosphopantetheine binding|fatty acid synthase activity|hydrolase activity|metabolic process|Golgi apparatus|cytosol|cytoplasm|identical protein binding|protein homodimerization activity|plasma membrane|lipid metabolic process|mitochondrion|fat…	mmu00061,mmu04152,mmu04910	Fatty acid biosynthesis|AMPK signaling pathway|Insulin signaling pathway
Rpl27a	1.7226e-88	0.945	0.805	5.34917e-84	1.2843	1.81732	0.86181	Up	ENSMUSG00000046364	26451	protein_coding	ribosomal protein L27A [Source:MGI Symbol;Acc:MGI:1347076]	GO:0003735,GO:0006412,GO:0005622,GO:0005840,GO:0015934,GO:0005829,GO:0005783,GO:0022625	structural constituent of ribosome|translation|intracellular|ribosome|large ribosomal subunit|cytosol|endoplasmic reticulum|cytosolic large ribosomal subunit	mmu03010	Ribosome
Wsb1	2.58643e-88	0.422	0.706	8.03163e-84	0.121061	0.382245	-1.38743	Down	ENSMUSG00000017677	78889	protein_coding	WD repeat and SOCS box-containing 1 [Source:MGI Symbol;Acc:MGI:1926139]	GO:0005515,GO:0035556,GO:0008150,GO:0016567,GO:0005575,GO:0003674	protein binding|intracellular signal transduction|biological_process|protein ubiquitination|cellular_component|molecular_function
Ifi202b	3.05299e-88	0.208	0.005	9.48046e-84	-3.74069	2.87738	1.52476	Up	ENSMUSG00000026535	26388	protein_coding	interferon activated gene 202B [Source:MGI Symbol;Acc:MGI:1347083]	GO:0002218,GO:0035458,GO:0003677,GO:0005634,GO:0005515,GO:0005737,GO:0002376,GO:0045087,GO:0005730,GO:0006954,GO:0003690,GO:0009617,GO:0032731,GO:0043154,GO:0045824	activation of innate immune response|cellular response to interferon-beta|DNA binding|nucleus|protein binding|cytoplasm|immune system process|innate immune response|nucleolus|inflammatory response|double-stranded DNA binding|response to bacterium|positive regulation of interleukin-1 beta production|negative regulation of cysteine-type endopeptidase activity involved in apoptotic process|negative …	mmu04623	Cytosolic DNA-sensing pathway
Atp5f1	1.00422e-87	0.759	0.394	3.11842e-83	-0.0737389	2.15942	1.11065	Up	ENSMUSG00000000563	11950	protein_coding	ATP synthase, H+ transporting, mitochondrial F0 complex, subunit B1 [Source:MGI Symbol;Acc:MGI:1100495]	GO:0015986,GO:0015078,GO:0000276,GO:0016020,GO:0005654,GO:0006811,GO:0005739,GO:0005743,GO:0044877,GO:0016887,GO:0046933,GO:0045263,GO:0043209,GO:0005753,GO:0016021	ATP synthesis coupled proton transport|proton transmembrane transporter activity|mitochondrial proton-transporting ATP synthase complex, coupling factor F(o)|membrane|nucleoplasm|ion transport|mitochondrion|mitochondrial inner membrane|protein-containing complex binding|ATPase activity|proton-transporting ATP synthase activity, rotational mechanism|proton-transporting ATP synthase complex, coupli…	mmu00190,mmu04714,mmu05010,mmu05012,mmu05016	Oxidative phosphorylation|Thermogenesis|Alzheimer's disease|Parkinson's disease|Huntington's disease
Pfdn5	1.17877e-87	0.831	0.473	3.66043e-83	0.258298	1.82825	0.870464	Up	ENSMUSG00000001289	56612	protein_coding	prefoldin 5 [Source:MGI Symbol;Acc:MGI:1928753]	GO:0006457,GO:0051082,GO:0016272,GO:0005634,GO:0005737,GO:0045892,GO:0060041,GO:0090090	protein folding|unfolded protein binding|prefoldin complex|nucleus|cytoplasm|negative regulation of transcription, DNA-templated|retina development in camera-type eye|negative regulation of canonical Wnt signaling pathway
Dnaja1	2.16348e-87	0.673	0.793	6.71825e-83	0.756241	0.432376	-1.20964	Down	ENSMUSG00000028410	15502	protein_coding	DnaJ heat shock protein family (Hsp40) member A1 [Source:MGI Symbol;Acc:MGI:1270129]	GO:0005524,GO:0006457,GO:0031072,GO:0051082,GO:0009408,GO:0016020,GO:0046872,GO:0005634,GO:0005829,GO:0015630,GO:0005737,GO:0007283,GO:0030317,GO:0005739,GO:0005783,GO:0031397,GO:0032781,GO:0001664,GO:0043066,GO:0048471,GO:0043065,GO:0043231,GO:0031625,GO:0050750,GO:0051087,GO:0030521,GO:1901998,GO:0005515,GO:0051223,GO:0030544,GO:0001671,GO:1903748,GO:0043508,GO:0042769,GO:0030957,GO:0055131,GO:…	ATP binding|protein folding|heat shock protein binding|unfolded protein binding|response to heat|membrane|metal ion binding|nucleus|cytosol|microtubule cytoskeleton|cytoplasm|spermatogenesis|flagellated sperm motility|mitochondrion|endoplasmic reticulum|negative regulation of protein ubiquitination|positive regulation of ATPase activity|G protein-coupled receptor binding|negative regulation of ap…	mmu04141	Protein processing in endoplasmic reticulum
Sftpc	2.45351e-87	0.541	0.359	7.61889e-83	1.05035	4.36595	2.1263	Up	ENSMUSG00000022097	20389	protein_coding	surfactant associated protein C [Source:MGI Symbol;Acc:MGI:109517]	GO:0005576,GO:0007585,GO:0016020,GO:0016021,GO:0042802	extracellular region|respiratory gaseous exchange by respiratory system|membrane|integral component of membrane|identical protein binding
Ahnak	3.83688e-87	0.398	0.635	1.19147e-82	-0.0989191	0.322956	-1.63059	Down	ENSMUSG00000069833	66395	protein_coding	AHNAK nucleoprotein (desmoyokin) [Source:MGI Symbol;Acc:MGI:1316648]	GO:0005515,GO:0005886,GO:0005634,GO:0005829,GO:0005737,GO:0015629,GO:0005911,GO:0042383,GO:0044291,GO:1901385,GO:0045121,GO:0044548,GO:0043484,GO:0030315,GO:0031982,GO:0043034,GO:0070062,GO:0097493,GO:0051259	protein binding|plasma membrane|nucleus|cytosol|cytoplasm|actin cytoskeleton|cell-cell junction|sarcolemma|cell-cell contact zone|regulation of voltage-gated calcium channel activity|membrane raft|S100 protein binding|regulation of RNA splicing|T-tubule|vesicle|costamere|extracellular exosome|structural molecule activity conferring elasticity|protein complex oligomerization
Rpl36al	8.02531e-87	0.693	0.313	2.4921e-82	-0.432449	1.95442	0.966741	Up	ENSMUSG00000049751	66483	protein_coding	ribosomal protein L36A-like [Source:MGI Symbol;Acc:MGI:1913733]	GO:0003735,GO:0006412,GO:0005622,GO:0005840,GO:0003674,GO:0008150,GO:0005737,GO:0022625	structural constituent of ribosome|translation|intracellular|ribosome|molecular_function|biological_process|cytoplasm|cytosolic large ribosomal subunit	mmu03010	Ribosome
Brd2	1.78696e-86	0.571	0.722	5.54906e-82	0.421064	0.479642	-1.05997	Down	ENSMUSG00000024335	14312	protein_coding	bromodomain containing 2 [Source:MGI Symbol;Acc:MGI:99495]	GO:0005515,GO:0005634,GO:0005654,GO:0005737,GO:0003682,GO:0016607,GO:0006325,GO:0006334,GO:0006357,GO:0070577	protein binding|nucleus|nucleoplasm|cytoplasm|chromatin binding|nuclear speck|chromatin organization|nucleosome assembly|regulation of transcription by RNA polymerase II|lysine-acetylated histone binding
Atp5e	4.18681e-86	0.776	0.403	1.30013e-81	0.0122828	1.97961	0.985213	Up	ENSMUSG00000016252	67126	protein_coding	ATP synthase, H+ transporting, mitochondrial F1 complex, epsilon subunit [Source:MGI Symbol;Acc:MGI:1855697]	GO:0046933,GO:0015986,GO:0000275,GO:0016020,GO:0016787,GO:0016887,GO:0006811,GO:0005739,GO:0005743,GO:0006754,GO:0045261,GO:0005753,GO:0008553	proton-transporting ATP synthase activity, rotational mechanism|ATP synthesis coupled proton transport|mitochondrial proton-transporting ATP synthase complex, catalytic core F(1)|membrane|hydrolase activity|ATPase activity|ion transport|mitochondrion|mitochondrial inner membrane|ATP biosynthetic process|proton-transporting ATP synthase complex, catalytic core F(1)|mitochondrial proton-transportin…	mmu00190,mmu04714,mmu05010,mmu05012,mmu05016	Oxidative phosphorylation|Thermogenesis|Alzheimer's disease|Parkinson's disease|Huntington's disease
Slc34a2	2.17245e-85	0.457	0.133	6.7461e-81	-0.494301	3.95224	1.98267	Up	ENSMUSG00000029188	20531	protein_coding	solute carrier family 34 (sodium phosphate), member 2 [Source:MGI Symbol;Acc:MGI:1342284]	GO:0005886,GO:0016020,GO:0015321,GO:0044341,GO:0016021,GO:0006811,GO:0016324,GO:0006814,GO:0035725,GO:0001701,GO:0015293,GO:0055085,GO:0019904,GO:0042301,GO:0031402,GO:0005903,GO:0031526,GO:0031982,GO:0031528,GO:0030643,GO:0006817,GO:0005436,GO:0043627	plasma membrane|membrane|sodium-dependent phosphate transmembrane transporter activity|sodium-dependent phosphate transport|integral component of membrane|ion transport|apical plasma membrane|sodium ion transport|sodium ion transmembrane transport|in utero embryonic development|symporter activity|transmembrane transport|protein domain specific binding|phosphate ion binding|sodium ion binding|brus…	mmu04978	Mineral absorption
S100g	2.93866e-85	0.39	0.085	9.12542e-81	-1.1907	3.87988	1.95601	Up	ENSMUSG00000040808	12309	protein_coding	S100 calcium binding protein G [Source:MGI Symbol;Acc:MGI:104528]	GO:0005509,GO:0046914,GO:0046872,GO:0016324,GO:0016323,GO:0005499	calcium ion binding|transition metal ion binding|metal ion binding|apical plasma membrane|basolateral plasma membrane|vitamin D binding	mmu04978	Mineral absorption
Ier5	5.11861e-85	0.47	0.669	1.58948e-80	0.181754	0.409655	-1.28752	Down	ENSMUSG00000056708	15939	protein_coding	immediate early response 5 [Source:MGI Symbol;Acc:MGI:1337072]	GO:0005634,GO:0005737,GO:0042802,GO:0045944,GO:0034605,GO:0000159,GO:0042127,GO:1900036	nucleus|cytoplasm|identical protein binding|positive regulation of transcription by RNA polymerase II|cellular response to heat|protein phosphatase type 2A complex|regulation of cell population proliferation|positive regulation of cellular response to heat
Rps13	1.51821e-84	0.917	0.745	4.7145e-80	1.10577	1.80231	0.84985	Up	ENSMUSG00000090862	68052	protein_coding	ribosomal protein S13 [Source:MGI Symbol;Acc:MGI:1915302]	GO:0003735,GO:0006412,GO:0005622,GO:0005840,GO:0005634,GO:0014069,GO:0005730,GO:0003729,GO:0048027,GO:0022627,GO:0070181,GO:0033119	structural constituent of ribosome|translation|intracellular|ribosome|nucleus|postsynaptic density|nucleolus|mRNA binding|mRNA 5'-UTR binding|cytosolic small ribosomal subunit|small ribosomal subunit rRNA binding|negative regulation of RNA splicing	mmu03010	Ribosome
Rpl15	2.67365e-84	0.888	0.651	8.30247e-80	0.86355	1.84878	0.886571	Up	ENSMUSG00000012405	66480	protein_coding	ribosomal protein L15 [Source:MGI Symbol;Acc:MGI:1913730]	GO:0003735,GO:0006412,GO:0005622,GO:0005840,GO:0016020,GO:0005634,GO:0003723,GO:0022625,GO:0002181,GO:0031672	structural constituent of ribosome|translation|intracellular|ribosome|membrane|nucleus|RNA binding|cytosolic large ribosomal subunit|cytoplasmic translation|A band	mmu03010	Ribosome
Rplp0	3.09976e-84	0.94	0.805	9.62569e-80	1.2797	1.82193	0.865467	Up	ENSMUSG00000067274	11837	protein_coding	ribosomal protein, large, P0 [Source:MGI Symbol;Acc:MGI:1927636]	GO:0005622,GO:0042254,GO:0005634,GO:0005829,GO:0005737,GO:0016020,GO:0005783,GO:0014069,GO:0005840,GO:0022625,GO:0045202,GO:0030425,GO:0003735,GO:0002181,GO:0098794,GO:0000027,GO:1990904,GO:0036464,GO:0042277,GO:0071353,GO:0070180	intracellular|ribosome biogenesis|nucleus|cytosol|cytoplasm|membrane|endoplasmic reticulum|postsynaptic density|ribosome|cytosolic large ribosomal subunit|synapse|dendrite|structural constituent of ribosome|cytoplasmic translation|postsynapse|ribosomal large subunit assembly|ribonucleoprotein complex|cytoplasmic ribonucleoprotein granule|peptide binding|cellular response to interleukin-4|large ri…	mmu03010	Ribosome
Sqstm1	6.42196e-84	0.475	0.648	1.99421e-79	0.0394389	0.429266	-1.22005	Down	ENSMUSG00000015837	18412	protein_coding	sequestosome 1 [Source:MGI Symbol;Acc:MGI:107931]	GO:0008270,GO:0005515,GO:0046872,GO:0005634,GO:0005829,GO:0005737,GO:0006914,GO:0031410,GO:0005080,GO:0042802,GO:0042803,GO:0007032,GO:0043231,GO:0002376,GO:0005783,GO:0001934,GO:0030154,GO:0005768,GO:0005739,GO:0000122,GO:0016234,GO:0000932,GO:0005764,GO:0006915,GO:0003712,GO:0061635,GO:0019901,GO:0016235,GO:0016605,GO:0044754,GO:0005776,GO:0016236,GO:0019899,GO:0043130,GO:0042169,GO:0000423,GO:…	zinc ion binding|protein binding|metal ion binding|nucleus|cytosol|cytoplasm|autophagy|cytoplasmic vesicle|protein kinase C binding|identical protein binding|protein homodimerization activity|endosome organization|intracellular membrane-bounded organelle|immune system process|endoplasmic reticulum|positive regulation of protein phosphorylation|cell differentiation|endosome|mitochondrion|negative …	mmu04137,mmu04217,mmu04218,mmu04380,mmu05418	Mitophagy - animal|Necroptosis|Cellular senescence|Osteoclast differentiation|Fluid shear stress and atherosclerosis
Cox7b	1.38031e-83	0.656	0.287	4.28627e-79	-0.566025	2.04687	1.03342	Up	ENSMUSG00000031231	66142	protein_coding	cytochrome c oxidase subunit 7B [Source:MGI Symbol;Acc:MGI:1913392]	GO:0004129,GO:0005746,GO:0016020,GO:0016021,GO:0003674,GO:0022900,GO:0005739,GO:0005743,GO:1902600,GO:0007417,GO:0045277	cytochrome-c oxidase activity|mitochondrial respirasome|membrane|integral component of membrane|molecular_function|electron transport chain|mitochondrion|mitochondrial inner membrane|proton transmembrane transport|central nervous system development|respiratory chain complex IV	mmu00190,mmu04260,mmu04714,mmu05010,mmu05012,mmu05016,mmu04932	Oxidative phosphorylation|Cardiac muscle contraction|Thermogenesis|Alzheimer's disease|Parkinson's disease|Huntington's disease|Non-alcoholic fatty liver disease (NAFLD)
Rpl28	1.65447e-83	0.897	0.702	5.13761e-79	0.999434	1.85523	0.891597	Up	ENSMUSG00000030432	19943	protein_coding	ribosomal protein L28 [Source:MGI Symbol;Acc:MGI:101839]	GO:0003735,GO:0006412,GO:0005622,GO:0005840,GO:0022625,GO:0030425,GO:0044297,GO:0036464	structural constituent of ribosome|translation|intracellular|ribosome|cytosolic large ribosomal subunit|dendrite|cell body|cytoplasmic ribonucleoprotein granule	mmu03010	Ribosome
Rps3a1	2.38996e-83	0.963	0.878	7.42154e-79	1.4874	1.71816	0.78086	Up	ENSMUSG00000028081	20091	protein_coding	ribosomal protein S3A1 [Source:MGI Symbol;Acc:MGI:1202063]	GO:0003735,GO:0006412,GO:0005622,GO:0005840,GO:0005634,GO:0005829,GO:0005737,GO:0045202,GO:0005515,GO:0030154,GO:0048146,GO:0003729,GO:0043066,GO:1990904,GO:0045727,GO:0022627,GO:0015935,GO:0031369	structural constituent of ribosome|translation|intracellular|ribosome|nucleus|cytosol|cytoplasm|synapse|protein binding|cell differentiation|positive regulation of fibroblast proliferation|mRNA binding|negative regulation of apoptotic process|ribonucleoprotein complex|positive regulation of translation|cytosolic small ribosomal subunit|small ribosomal subunit|translation initiation factor binding	mmu03010	Ribosome
Bpifa1	5.83549e-83	0.183	0.002	1.81209e-78	-4.85091	15.412	3.94598	Up	ENSMUSG00000027483	18843	protein_coding	BPI fold containing family A, member 1 [Source:MGI Symbol;Acc:MGI:1338036]	GO:0005576,GO:0008289,GO:0045087,GO:0050828,GO:0005615,GO:0042742,GO:0002376,GO:0019731,GO:0005902,GO:0003674,GO:1900229,GO:0050891,GO:1902305	extracellular region|lipid binding|innate immune response|regulation of liquid surface tension|extracellular space|defense response to bacterium|immune system process|antibacterial humoral response|microvillus|molecular_function|negative regulation of single-species biofilm formation in or on host organism|multicellular organismal water homeostasis|regulation of sodium ion transmembrane transport
Vamp8	5.89477e-83	0.808	0.443	1.8305e-78	0.232193	1.90239	0.927815	Up	ENSMUSG00000103205	22320	protein_coding	vesicle-associated membrane protein 8 [Source:MGI Symbol;Acc:MGI:1336882]	GO:0016021,GO:0016192,GO:0016020,GO:0019869,GO:0016240,GO:0046718,GO:0070254,GO:0097352,GO:1903076,GO:1903531,GO:1903595,GO:0005737,GO:0005765,GO:0005829,GO:0005886,GO:0030667,GO:0031201,GO:0031902,GO:0031982,GO:0035577,GO:0048471,GO:0055037,GO:0098594	integral component of membrane|vesicle-mediated transport|membrane|chloride channel inhibitor activity|autophagosome membrane docking|viral entry into host cell|mucus secretion|autophagosome maturation|regulation of protein localization to plasma membrane|negative regulation of secretion by cell|positive regulation of histamine secretion by mast cell|cytoplasm|lysosomal membrane|cytosol|plasma me…	mmu04130,mmu04140,mmu04611	SNARE interactions in vesicular transport|Autophagy - animal|Platelet activation
Atp5d	1.54137e-82	0.696	0.323	4.78641e-78	-0.408222	1.95573	0.967708	Up	ENSMUSG00000003072	66043	protein_coding	ATP synthase, H+ transporting, mitochondrial F1 complex, delta subunit [Source:MGI Symbol;Acc:MGI:1913293]	GO:0046933,GO:0015986,GO:0045261,GO:0016020,GO:0006811,GO:0005739,GO:0005743,GO:0046034,GO:1902600,GO:0015078,GO:0044877,GO:0006754,GO:0016887,GO:0009060,GO:0005740,GO:0005753,GO:0000275,GO:0045259,GO:0033615	proton-transporting ATP synthase activity, rotational mechanism|ATP synthesis coupled proton transport|proton-transporting ATP synthase complex, catalytic core F(1)|membrane|ion transport|mitochondrion|mitochondrial inner membrane|ATP metabolic process|proton transmembrane transport|proton transmembrane transporter activity|protein-containing complex binding|ATP biosynthetic process|ATPase activi…	mmu00190,mmu04714,mmu05010,mmu05012,mmu05016	Oxidative phosphorylation|Thermogenesis|Alzheimer's disease|Parkinson's disease|Huntington's disease
Dpysl2	1.8168e-82	0.103	0.387	5.64171e-78	-1.72428	0.323491	-1.6282	Down	ENSMUSG00000022048	12934	protein_coding	dihydropyrimidinase-like 2 [Source:MGI Symbol;Acc:MGI:1349763]	GO:0016787,GO:0005737,GO:0008017,GO:0007010,GO:0016810,GO:0007411,GO:0007420,GO:0030516,GO:0045664,GO:0016020,GO:0032991,GO:0005829,GO:0005515,GO:0042802,GO:0005886,GO:0007275,GO:0005856,GO:0043005,GO:0005874,GO:0030426,GO:0030154,GO:0005739,GO:0030424,GO:0030425,GO:0007399,GO:0043025,GO:0010975,GO:0006897,GO:0098793,GO:0019901,GO:0043195,GO:0014049,GO:0048489,GO:0016812,GO:0001975,GO:0021510,GO:…	hydrolase activity|cytoplasm|microtubule binding|cytoskeleton organization|hydrolase activity, acting on carbon-nitrogen (but not peptide) bonds|axon guidance|brain development|regulation of axon extension|regulation of neuron differentiation|membrane|protein-containing complex|cytosol|protein binding|identical protein binding|plasma membrane|multicellular organism development|cytoskeleton|neuron…	mmu04360	Axon guidance
Plpp3	2.94025e-82	0.14	0.37	9.13037e-78	-1.52954	0.316826	-1.65824	Down	ENSMUSG00000028517	67916	protein_coding	phospholipid phosphatase 3 [Source:MGI Symbol;Acc:MGI:1915166]	GO:0006644,GO:0042577,GO:0030111,GO:0016020,GO:0016021,GO:0016787,GO:0005794,GO:0005887,GO:0005886,GO:0007275,GO:0098609,GO:0005783,GO:0005789,GO:0001933,GO:0050731,GO:0050821,GO:0005178,GO:0051091,GO:0001568,GO:0007155,GO:0016791,GO:0034109,GO:0060070,GO:0001702,GO:0060020,GO:0046839,GO:0008195,GO:0042392,GO:0044328,GO:0044329,GO:0044330,GO:1902068	phospholipid metabolic process|lipid phosphatase activity|regulation of Wnt signaling pathway|membrane|integral component of membrane|hydrolase activity|Golgi apparatus|integral component of plasma membrane|plasma membrane|multicellular organism development|cell-cell adhesion|endoplasmic reticulum|endoplasmic reticulum membrane|negative regulation of protein phosphorylation|positive regulation of…	mmu00561,mmu00564,mmu00565,mmu00600,mmu04072,mmu04666,mmu04975,mmu05231	Glycerolipid metabolism|Glycerophospholipid metabolism|Ether lipid metabolism|Sphingolipid metabolism|Phospholipase D signaling pathway|Fc gamma R-mediated phagocytosis|Fat digestion and absorption|Choline metabolism in cancer
Sec61b	4.71683e-82	0.809	0.455	1.46472e-77	0.147337	1.93047	0.948949	Up	ENSMUSG00000053317	66212	protein_coding	Sec61 beta subunit [Source:MGI Symbol;Acc:MGI:1913462]	GO:0006886,GO:0005784,GO:0016020,GO:0016021,GO:0015031,GO:0005783,GO:0005515,GO:0005789,GO:0006616,GO:0030433,GO:0015450,GO:0005086,GO:0031204,GO:0031205,GO:0043022,GO:0030970,GO:0044322,GO:0048408	intracellular protein transport|Sec61 translocon complex|membrane|integral component of membrane|protein transport|endoplasmic reticulum|protein binding|endoplasmic reticulum membrane|SRP-dependent cotranslational protein targeting to membrane, translocation|ubiquitin-dependent ERAD pathway|P-P-bond-hydrolysis-driven protein transmembrane transporter activity|ARF guanyl-nucleotide exchange factor…	mmu03060,mmu04141,mmu04145	Protein export|Protein processing in endoplasmic reticulum|Phagosome
Col1a2	4.71694e-82	0.026	0.283	1.46475e-77	-2.81715	0.307265	-1.70244	Down	ENSMUSG00000029661	12843	protein_coding	collagen, type I, alpha 2 [Source:MGI Symbol;Acc:MGI:88468]	GO:0005201,GO:0005615,GO:0046872,GO:0005515,GO:0042802,GO:0005576,GO:0005783,GO:0005581,GO:0031012,GO:0030674,GO:0007266,GO:0030198,GO:0030282,GO:0007179,GO:0046332,GO:0001568,GO:0001501,GO:0030020,GO:0062023,GO:0002020,GO:0071230,GO:0030199,GO:0032963,GO:0008217,GO:0048407,GO:0070208,GO:0043589,GO:0085029,GO:0005584	extracellular matrix structural constituent|extracellular space|metal ion binding|protein binding|identical protein binding|extracellular region|endoplasmic reticulum|collagen trimer|extracellular matrix|protein binding, bridging|Rho protein signal transduction|extracellular matrix organization|bone mineralization|transforming growth factor beta receptor signaling pathway|SMAD binding|blood vesse…	mmu04151,mmu04512,mmu04510,mmu04611,mmu04926,mmu04974,mmu05205,mmu04933,mmu05165,mmu05146	PI3K-Akt signaling pathway|ECM-receptor interaction|Focal adhesion|Platelet activation|Relaxin signaling pathway|Protein digestion and absorption|Proteoglycans in cancer|AGE-RAGE signaling pathway in diabetic complications|Human papillomavirus infection|Amoebiasis
Col1a1	3.86063e-81	0.019	0.267	1.19884e-76	-3.12551	0.319659	-1.6454	Down	ENSMUSG00000001506	12842	protein_coding	collagen, type I, alpha 1 [Source:MGI Symbol;Acc:MGI:88467]	GO:0005515,GO:0005201,GO:0005615,GO:0046872,GO:0005794,GO:0005737,GO:0042802,GO:0005576,GO:0005783,GO:0005581,GO:0031012,GO:0001501,GO:0045893,GO:0048705,GO:0060325,GO:0007605,GO:0030141,GO:0030198,GO:0001568,GO:0043588,GO:0030020,GO:0062023,GO:0048706,GO:0090263,GO:0002020,GO:0038063,GO:0071230,GO:0030199,GO:0010812,GO:0030335,GO:0001957,GO:0007601,GO:0015031,GO:0032964,GO:0034505,GO:0010718,GO:…	protein binding|extracellular matrix structural constituent|extracellular space|metal ion binding|Golgi apparatus|cytoplasm|identical protein binding|extracellular region|endoplasmic reticulum|collagen trimer|extracellular matrix|skeletal system development|positive regulation of transcription, DNA-templated|skeletal system morphogenesis|face morphogenesis|sensory perception of sound|secretory gr…	mmu04151,mmu04512,mmu04510,mmu04611,mmu04926,mmu04974,mmu05205,mmu04933,mmu05165,mmu05146	PI3K-Akt signaling pathway|ECM-receptor interaction|Focal adhesion|Platelet activation|Relaxin signaling pathway|Protein digestion and absorption|Proteoglycans in cancer|AGE-RAGE signaling pathway in diabetic complications|Human papillomavirus infection|Amoebiasis
Krt17	4.01754e-81	0.193	0.004	1.24757e-76	-4.15742	2.54258	1.3463	Up	ENSMUSG00000035557	16667	protein_coding	keratin 17 [Source:MGI Symbol;Acc:MGI:96691]	GO:0005198,GO:0071944,GO:0005737,GO:0005515,GO:0005882,GO:0045109,GO:0007165,GO:0042289,GO:0045111,GO:0045727,GO:0051798,GO:0031424,GO:0030307,GO:0002009,GO:0031069,GO:0032395	structural molecule activity|cell periphery|cytoplasm|protein binding|intermediate filament|intermediate filament organization|signal transduction|MHC class II protein binding|intermediate filament cytoskeleton|positive regulation of translation|positive regulation of hair follicle development|keratinization|positive regulation of cell growth|morphogenesis of an epithelium|hair follicle morphogen…	mmu04915	Estrogen signaling pathway
Rpl32	1.28503e-80	0.927	0.73	3.9904e-76	1.07762	1.76555	0.820121	Up	ENSMUSG00000057841	19951	protein_coding	ribosomal protein L32 [Source:MGI Symbol;Acc:MGI:98038]	GO:0003735,GO:0006412,GO:0005622,GO:0005840,GO:0022625	structural constituent of ribosome|translation|intracellular|ribosome|cytosolic large ribosomal subunit	mmu03010	Ribosome
Klf6	4.33105e-80	0.552	0.853	1.34492e-75	0.97399	0.455276	-1.13519	Down	ENSMUSG00000000078	23849	protein_coding	Kruppel-like factor 6 [Source:MGI Symbol;Acc:MGI:1346318]	GO:0003676,GO:0000978,GO:0001228,GO:0045944,GO:0001650,GO:0005634,GO:0005730,GO:0005829,GO:0043231	nucleic acid binding|RNA polymerase II proximal promoter sequence-specific DNA binding|DNA-binding transcription activator activity, RNA polymerase II-specific|positive regulation of transcription by RNA polymerase II|fibrillar center|nucleus|nucleolus|cytosol|intracellular membrane-bounded organelle
Dpt	8.00624e-79	0.001	0.216	2.48618e-74	-4.7622	0.36589	-1.45052	Down	ENSMUSG00000026574	56429	protein_coding	dermatopontin [Source:MGI Symbol;Acc:MGI:1928392]	GO:0005615,GO:0005576,GO:0007155,GO:0008285,GO:0062023,GO:0005201,GO:0030199	extracellular space|extracellular region|cell adhesion|negative regulation of cell population proliferation|collagen-containing extracellular matrix|extracellular matrix structural constituent|collagen fibril organization
Neat1	1.22684e-78	0.54	0.832	3.80972e-74	0.809937	0.469842	-1.08975	Down	ENSMUSG00000092274	--	lncRNA	nuclear paraspeckle assembly transcript 1 (non-protein coding) [Source:MGI Symbol;Acc:MGI:1914211]
Tns1	2.03102e-78	0.182	0.392	6.30692e-74	-1.33593	0.340229	-1.55542	Down	ENSMUSG00000055322	21961	protein_coding	tensin 1 [Source:MGI Symbol;Acc:MGI:104552]	GO:0005515,GO:0035556,GO:0007044,GO:0010761,GO:0003779,GO:0005925,GO:0030055	protein binding|intracellular signal transduction|cell-substrate junction assembly|fibroblast migration|actin binding|focal adhesion|cell-substrate junction
Cyr61	4.30832e-78	0.351	0.709	1.33786e-73	0.377108	0.486863	-1.03841	Down	--	--	--	--	--	--	--	--
Rps21	5.34591e-78	0.943	0.784	1.66006e-73	1.18057	1.68306	0.751091	Up	ENSMUSG00000039001	66481	protein_coding	ribosomal protein S21 [Source:MGI Symbol;Acc:MGI:1913731]	GO:0003735,GO:0006412,GO:0005622,GO:0005840,GO:0005737,GO:0045202,GO:0043022,GO:0005783,GO:0005829,GO:0047485,GO:0002181,GO:0005791,GO:0042788,GO:0022627,GO:0000447,GO:0000461	structural constituent of ribosome|translation|intracellular|ribosome|cytoplasm|synapse|ribosome binding|endoplasmic reticulum|cytosol|protein N-terminus binding|cytoplasmic translation|rough endoplasmic reticulum|polysomal ribosome|cytosolic small ribosomal subunit|endonucleolytic cleavage in ITS1 to separate SSU-rRNA from 5.8S rRNA and LSU-rRNA from tricistronic rRNA transcript (SSU-rRNA, 5.8S …	mmu03010	Ribosome
Lypd2	1.56922e-77	0.348	0.071	4.8729e-73	-2.05972	2.56023	1.35627	Up	ENSMUSG00000022595	68311	protein_coding	Ly6/Plaur domain containing 2 [Source:MGI Symbol;Acc:MGI:1915561]	GO:0016020,GO:0003674,GO:0005886,GO:0031225	membrane|molecular_function|plasma membrane|anchored component of membrane
Aqp4	2.08319e-77	0.212	0.011	6.46892e-73	-4.13084	1.61869	0.694829	Up	ENSMUSG00000024411	11829	protein_coding	aquaporin 4 [Source:MGI Symbol;Acc:MGI:107387]	GO:0016020,GO:0055085,GO:0015267,GO:0016021,GO:0015288,GO:0046930,GO:0009897,GO:0005886,GO:0032991,GO:0005737,GO:0051260,GO:0042802,GO:0042995,GO:0098609,GO:0005911,GO:0042383,GO:0005887,GO:0005768,GO:0071346,GO:0007605,GO:0016323,GO:0005515,GO:0051289,GO:0009925,GO:0030315,GO:0005576,GO:0010008,GO:0006833,GO:0070295,GO:0015250,GO:0031253,GO:0015670,GO:0097450,GO:0030104,GO:0032691,GO:0071333,GO:…	membrane|transmembrane transport|channel activity|integral component of membrane|porin activity|pore complex|external side of plasma membrane|plasma membrane|protein-containing complex|cytoplasm|protein homooligomerization|identical protein binding|cell projection|cell-cell adhesion|cell-cell junction|sarcolemma|integral component of plasma membrane|endosome|cellular response to interferon-gamma|…	mmu04976,mmu04962	Bile secretion|Vasopressin-regulated water reabsorption
Rpl30	2.20178e-77	0.955	0.853	6.83718e-73	1.36853	1.66633	0.736676	Up	ENSMUSG00000058600	19946	protein_coding	ribosomal protein L30 [Source:MGI Symbol;Acc:MGI:98037]	GO:0003735,GO:0006412,GO:0005622,GO:0005840,GO:0003723,GO:0005634,GO:0014069,GO:0022625,GO:0050829,GO:0031640,GO:0061844,GO:0035368,GO:0042788,GO:0002181	structural constituent of ribosome|translation|intracellular|ribosome|RNA binding|nucleus|postsynaptic density|cytosolic large ribosomal subunit|defense response to Gram-negative bacterium|killing of cells of other organism|antimicrobial humoral immune response mediated by antimicrobial peptide|selenocysteine insertion sequence binding|polysomal ribosome|cytoplasmic translation	mmu03010	Ribosome
Mat2a	2.66619e-77	0.461	0.672	8.27932e-73	0.0534933	0.422283	-1.24372	Down	ENSMUSG00000104463	232087	protein_coding	methionine adenosyltransferase II, alpha [Source:MGI Symbol;Acc:MGI:2443731]	GO:0005524,GO:0004478,GO:0006556,GO:0016740,GO:0046872,GO:0000166,GO:0006730,GO:0005829,GO:0042802,GO:0042493,GO:0009725,GO:0034214,GO:1990830,GO:0051591,GO:0007623,GO:0016597,GO:0051291,GO:0048269	ATP binding|methionine adenosyltransferase activity|S-adenosylmethionine biosynthetic process|transferase activity|metal ion binding|nucleotide binding|one-carbon metabolic process|cytosol|identical protein binding|response to drug|response to hormone|protein hexamerization|cellular response to leukemia inhibitory factor|response to cAMP|circadian rhythm|amino acid binding|protein heterooligomeri…	mmu00270	Cysteine and methionine metabolism
Sec61g	2.78872e-77	0.782	0.426	8.6598e-73	0.034746	1.75808	0.813999	Up	ENSMUSG00000078974	20335	protein_coding	SEC61, gamma subunit [Source:MGI Symbol;Acc:MGI:1202066]	GO:0016020,GO:0006886,GO:0015031,GO:0006605,GO:0015450,GO:0005623,GO:0016021,GO:0003674,GO:0008150,GO:0005783,GO:0005789,GO:0071806	membrane|intracellular protein transport|protein transport|protein targeting|P-P-bond-hydrolysis-driven protein transmembrane transporter activity|cell|integral component of membrane|molecular_function|biological_process|endoplasmic reticulum|endoplasmic reticulum membrane|protein transmembrane transport	mmu03060,mmu04141,mmu04145	Protein export|Protein processing in endoplasmic reticulum|Phagosome
Etfb	4.70269e-77	0.507	0.183	1.46033e-72	-1.25655	2.17231	1.11923	Up	ENSMUSG00000004610	110826	protein_coding	electron transferring flavoprotein, beta polypeptide [Source:MGI Symbol;Acc:MGI:106098]	GO:0009055,GO:0000166,GO:0055114,GO:0022900,GO:0005739,GO:0005759,GO:0033539,GO:0017133	electron transfer activity|nucleotide binding|oxidation-reduction process|electron transport chain|mitochondrion|mitochondrial matrix|fatty acid beta-oxidation using acyl-CoA dehydrogenase|mitochondrial electron transfer flavoprotein complex
Rpl36	5.26128e-77	0.868	0.596	1.63379e-72	0.670742	1.77501	0.827829	Up	ENSMUSG00000057863	54217	protein_coding	ribosomal protein L36 [Source:MGI Symbol;Acc:MGI:1860603]	GO:0003735,GO:0006412,GO:0005622,GO:0005840,GO:0002181,GO:0005730,GO:0022625,GO:0042788	structural constituent of ribosome|translation|intracellular|ribosome|cytoplasmic translation|nucleolus|cytosolic large ribosomal subunit|polysomal ribosome	mmu03010	Ribosome
Uqcr11	1.97283e-76	0.698	0.343	6.12621e-72	-0.291113	1.97782	0.983911	Up	ENSMUSG00000020163	66594	protein_coding	ubiquinol-cytochrome c reductase, complex III subunit XI [Source:MGI Symbol;Acc:MGI:1913844]	GO:0009055,GO:0008121,GO:0016020,GO:0016021,GO:0055114,GO:0022900,GO:0005739,GO:0005743,GO:0070469	electron transfer activity|ubiquinol-cytochrome-c reductase activity|membrane|integral component of membrane|oxidation-reduction process|electron transport chain|mitochondrion|mitochondrial inner membrane|respirasome	mmu00190,mmu04260,mmu04714,mmu05010,mmu05012,mmu05016,mmu04932	Oxidative phosphorylation|Cardiac muscle contraction|Thermogenesis|Alzheimer's disease|Parkinson's disease|Huntington's disease|Non-alcoholic fatty liver disease (NAFLD)
Scd1	4.04619e-76	0.583	0.296	1.25646e-71	0.123492	4.39857	2.13703	Up	ENSMUSG00000037071	20249	protein_coding	stearoyl-Coenzyme A desaturase 1 [Source:MGI Symbol;Acc:MGI:98239]	GO:0055114,GO:0006629,GO:0016717,GO:0016020,GO:0016021,GO:0046872,GO:0016491,GO:0005783,GO:0043231,GO:0009617,GO:0005730,GO:0005789,GO:0050830,GO:0006631,GO:0006633,GO:0005506,GO:0120162,GO:0031090,GO:0030176,GO:0050873,GO:0050872,GO:0034435,GO:0010873,GO:0070542,GO:1903966,GO:0004768,GO:0032896,GO:0006636,GO:0006641,GO:0008610,GO:0033561,GO:0034434,GO:0048733,GO:1903699	oxidation-reduction process|lipid metabolic process|oxidoreductase activity, acting on paired donors, with oxidation of a pair of donors resulting in the reduction of molecular oxygen to two molecules of water|membrane|integral component of membrane|metal ion binding|oxidoreductase activity|endoplasmic reticulum|intracellular membrane-bounded organelle|response to bacterium|nucleolus|endoplasmic …	mmu01040,mmu04152,mmu03320	Biosynthesis of unsaturated fatty acids|AMPK signaling pathway|PPAR signaling pathway
Atp5j2	6.37896e-76	0.682	0.323	1.98086e-71	-0.423939	1.83663	0.877064	Up	ENSMUSG00000038690	57423	protein_coding	ATP synthase, H+ transporting, mitochondrial F0 complex, subunit F2 [Source:MGI Symbol;Acc:MGI:1927558]	GO:0016020,GO:0016021,GO:0006811,GO:0005739,GO:0005743,GO:0046034,GO:0006754,GO:0016887,GO:0045263,GO:0005753,GO:0000276	membrane|integral component of membrane|ion transport|mitochondrion|mitochondrial inner membrane|ATP metabolic process|ATP biosynthetic process|ATPase activity|proton-transporting ATP synthase complex, coupling factor F(o)|mitochondrial proton-transporting ATP synthase complex|mitochondrial proton-transporting ATP synthase complex, coupling factor F(o)	mmu00190,mmu04714	Oxidative phosphorylation|Thermogenesis
Rpl9	8.60387e-76	0.956	0.871	2.67176e-71	1.45222	1.60468	0.682282	Up	ENSMUSG00000047215	20005	protein_coding	ribosomal protein L9 [Source:MGI Symbol;Acc:MGI:1298373]	GO:0003735,GO:0006412,GO:0005840,GO:0019843,GO:0005622,GO:0045202,GO:0022625,GO:0002181	structural constituent of ribosome|translation|ribosome|rRNA binding|intracellular|synapse|cytosolic large ribosomal subunit|cytoplasmic translation	mmu03010	Ribosome
Fus	1.23139e-75	0.514	0.661	3.82383e-71	0.0598435	0.465754	-1.10236	Down	ENSMUSG00000030795	233908	protein_coding	fused in sarcoma [Source:MGI Symbol;Acc:MGI:1353633]	GO:0006355,GO:0003723,GO:0003676,GO:0046872,GO:0003677,GO:0005634,GO:0048471,GO:0005737,GO:1903508,GO:0030425,GO:0043204,GO:0008380,GO:0043025,GO:0043197,GO:0046966,GO:0003730,GO:0071277,GO:0035255,GO:0048255,GO:0030331,GO:0010467,GO:0046965,GO:0005844,GO:0031489,GO:0003682,GO:0003713,GO:0042802,GO:0006357,GO:0043484,GO:0051260,GO:1905168,GO:0005654,GO:0044327,GO:0016020,GO:0016021	regulation of transcription, DNA-templated|RNA binding|nucleic acid binding|metal ion binding|DNA binding|nucleus|perinuclear region of cytoplasm|cytoplasm|positive regulation of nucleic acid-templated transcription|dendrite|perikaryon|RNA splicing|neuronal cell body|dendritic spine|thyroid hormone receptor binding|mRNA 3'-UTR binding|cellular response to calcium ion|ionotropic glutamate receptor…	mmu05202	Transcriptional misregulation in cancers
Cryab	1.81938e-75	0.102	0.397	5.64972e-71	-1.43958	0.326289	-1.61578	Down	ENSMUSG00000032060	12955	protein_coding	crystallin, alpha B [Source:MGI Symbol;Acc:MGI:88516]	GO:0005212,GO:0046872,GO:0005634,GO:0005794,GO:0032991,GO:0005829,GO:0009986,GO:0015630,GO:0005515,GO:0005737,GO:0051260,GO:0042802,GO:0042803,GO:0005886,GO:0014069,GO:0010629,GO:0005739,GO:0045892,GO:0031333,GO:0044877,GO:0007517,GO:0030424,GO:0045202,GO:0050821,GO:0043204,GO:0030018,GO:0043292,GO:0043066,GO:0001666,GO:0008092,GO:0043197,GO:0031430,GO:0008017,GO:0030308,GO:0043010,GO:0097512,GO:…	structural constituent of eye lens|metal ion binding|nucleus|Golgi apparatus|protein-containing complex|cytosol|cell surface|microtubule cytoskeleton|protein binding|cytoplasm|protein homooligomerization|identical protein binding|protein homodimerization activity|plasma membrane|postsynaptic density|negative regulation of gene expression|mitochondrion|negative regulation of transcription, DNA-tem…	mmu04141,mmu04213	Protein processing in endoplasmic reticulum|Longevity regulating pathway - multiple species
Hspe1	1.92458e-75	0.679	0.716	5.9764e-71	0.536372	0.441671	-1.17895	Down	ENSMUSG00000073676	15528	protein_coding	heat shock protein 1 (chaperonin 10) [Source:MGI Symbol;Acc:MGI:104680]	GO:0005524,GO:0005737,GO:0006457,GO:0005739,GO:0005759,GO:0051082,GO:0051087,GO:0051085,GO:0046872	ATP binding|cytoplasm|protein folding|mitochondrion|mitochondrial matrix|unfolded protein binding|chaperone binding|chaperone cofactor-dependent protein refolding|metal ion binding
Cxcl15	2.44144e-75	0.536	0.207	7.58141e-71	0.0799086	3.21383	1.68429	Up	ENSMUSG00000029375	20309	protein_coding	chemokine (C-X-C motif) ligand 15 [Source:MGI Symbol;Acc:MGI:1339941]	GO:0005576,GO:0006935,GO:0006955,GO:0006952,GO:0008009,GO:0005615,GO:0005125,GO:0006954,GO:0071222,GO:0030097,GO:0030593,GO:0061844,GO:0070098,GO:0030595	extracellular region|chemotaxis|immune response|defense response|chemokine activity|extracellular space|cytokine activity|inflammatory response|cellular response to lipopolysaccharide|hemopoiesis|neutrophil chemotaxis|antimicrobial humoral immune response mediated by antimicrobial peptide|chemokine-mediated signaling pathway|leukocyte chemotaxis	mmu04060,mmu04062	Cytokine-cytokine receptor interaction|Chemokine signaling pathway
Rpl39	3.35092e-75	0.931	0.79	1.04056e-70	1.19707	1.69314	0.759705	Up	ENSMUSG00000079641	67248	protein_coding	ribosomal protein L39 [Source:MGI Symbol;Acc:MGI:1914498]	GO:0003735,GO:0006412,GO:0005622,GO:0005840,GO:0005615,GO:0005515,GO:0022625,GO:0019731,GO:0050830,GO:0061844,GO:0002227,GO:0042788,GO:0002181	structural constituent of ribosome|translation|intracellular|ribosome|extracellular space|protein binding|cytosolic large ribosomal subunit|antibacterial humoral response|defense response to Gram-positive bacterium|antimicrobial humoral immune response mediated by antimicrobial peptide|innate immune response in mucosa|polysomal ribosome|cytoplasmic translation	mmu03010	Ribosome
Sod3	4.28731e-75	0.013	0.235	1.33134e-70	-3.68318	0.372318	-1.42539	Down	ENSMUSG00000072941	20657	protein_coding	superoxide dismutase 3, extracellular [Source:MGI Symbol;Acc:MGI:103181]	GO:0046872,GO:0055114,GO:0004784,GO:0006801,GO:0005615,GO:0005507,GO:0005634,GO:0005515,GO:0005737,GO:0005576,GO:0016491,GO:0001666,GO:0019430,GO:0016209,GO:0062023,GO:0005796,GO:0046688	metal ion binding|oxidation-reduction process|superoxide dismutase activity|superoxide metabolic process|extracellular space|copper ion binding|nucleus|protein binding|cytoplasm|extracellular region|oxidoreductase activity|response to hypoxia|removal of superoxide radicals|antioxidant activity|collagen-containing extracellular matrix|Golgi lumen|response to copper ion
Defb1	8.21893e-75	0.172	0.003	2.55223e-70	-5.31924	1.54442	0.627065	Up	ENSMUSG00000044748	13214	protein_coding	defensin beta 1 [Source:MGI Symbol;Acc:MGI:1096878]	GO:0005576,GO:0006952,GO:0016020,GO:0005615,GO:0042742,GO:0045087,GO:0042802,GO:0019898,GO:0050829,GO:0050830,GO:0060474,GO:0019933,GO:0031731,GO:0035584,GO:0009617,GO:0002526,GO:0033574,GO:0097225,GO:1990742	extracellular region|defense response|membrane|extracellular space|defense response to bacterium|innate immune response|identical protein binding|extrinsic component of membrane|defense response to Gram-negative bacterium|defense response to Gram-positive bacterium|positive regulation of flagellated sperm motility involved in capacitation|cAMP-mediated signaling|CCR6 chemokine receptor binding|ca…
Ppp1r2	8.50582e-75	0.421	0.576	2.64131e-70	-0.336923	0.411696	-1.28035	Down	ENSMUSG00000047714	66849	protein_coding	protein phosphatase 1, regulatory inhibitor subunit 2 [Source:MGI Symbol;Acc:MGI:1914099]	GO:0009966,GO:0004864,GO:0043666,GO:0005737,GO:0030426,GO:0005975,GO:0032091,GO:0019904,GO:0032515,GO:0043197,GO:0005977	regulation of signal transduction|protein phosphatase inhibitor activity|regulation of phosphoprotein phosphatase activity|cytoplasm|growth cone|carbohydrate metabolic process|negative regulation of protein binding|protein domain specific binding|negative regulation of phosphoprotein phosphatase activity|dendritic spine|glycogen metabolic process
Tm4sf1	9.15707e-75	0.169	0.506	2.84355e-70	-0.598897	0.360125	-1.47343	Down	ENSMUSG00000027800	17112	protein_coding	transmembrane 4 superfamily member 1 [Source:MGI Symbol;Acc:MGI:104678]	GO:0016021,GO:0016020,GO:0005887,GO:0001825	integral component of membrane|membrane|integral component of plasma membrane|blastocyst formation
Atp5k	1.5125e-74	0.506	0.175	4.69677e-70	-1.31029	1.9121	0.935157	Up	ENSMUSG00000050856	11958	protein_coding	ATP synthase, H+ transporting, mitochondrial F1F0 complex, subunit E [Source:MGI Symbol;Acc:MGI:106636]	GO:0015986,GO:0015078,GO:0000276,GO:0016020,GO:0006811,GO:0005739,GO:0005743,GO:0046034,GO:0044877,GO:0006754,GO:0045263,GO:0005753,GO:0016887	ATP synthesis coupled proton transport|proton transmembrane transporter activity|mitochondrial proton-transporting ATP synthase complex, coupling factor F(o)|membrane|ion transport|mitochondrion|mitochondrial inner membrane|ATP metabolic process|protein-containing complex binding|ATP biosynthetic process|proton-transporting ATP synthase complex, coupling factor F(o)|mitochondrial proton-transport…	mmu00190,mmu04714	Oxidative phosphorylation|Thermogenesis
Hsd11b1	1.76181e-74	0.008	0.232	5.47094e-70	-3.66328	0.347687	-1.52414	Down	ENSMUSG00000016194	15483	protein_coding	hydroxysteroid 11-beta dehydrogenase 1 [Source:MGI Symbol;Acc:MGI:103562]	GO:0016491,GO:0016020,GO:0016021,GO:0005737,GO:0005496,GO:0055114,GO:0045177,GO:0006629,GO:0008202,GO:0043231,GO:0031965,GO:0005783,GO:0005789,GO:0050661,GO:0030324,GO:0005791,GO:0006704,GO:0006713,GO:0043456,GO:0003845,GO:0070524	oxidoreductase activity|membrane|integral component of membrane|cytoplasm|steroid binding|oxidation-reduction process|apical part of cell|lipid metabolic process|steroid metabolic process|intracellular membrane-bounded organelle|nuclear membrane|endoplasmic reticulum|endoplasmic reticulum membrane|NADP binding|lung development|rough endoplasmic reticulum|glucocorticoid biosynthetic process|glucoc…	mmu00140,mmu00980,mmu05204	Steroid hormone biosynthesis|Metabolism of xenobiotics by cytochrome P450|Chemical carcinogenesis
Cst3	1.33089e-73	0.578	0.675	4.1328e-69	0.261124	0.475577	-1.07225	Down	ENSMUSG00000027447	13010	protein_coding	cystatin C [Source:MGI Symbol;Acc:MGI:102519]	GO:0004869,GO:0005615,GO:0005794,GO:0048471,GO:0005737,GO:0042802,GO:0005886,GO:0005576,GO:0005783,GO:0031965,GO:0010951,GO:0060548,GO:0006979,GO:0030424,GO:0043292,GO:0006952,GO:0043025,GO:0008284,GO:0031982,GO:0005764,GO:0030414,GO:0010466,GO:0005604,GO:0062023,GO:0001540,GO:0002020,GO:0042995,GO:0005771,GO:0045740,GO:0097435,GO:0045861,GO:0004866,GO:0043067,GO:0060311,GO:0001654,GO:0001666,GO:…	cysteine-type endopeptidase inhibitor activity|extracellular space|Golgi apparatus|perinuclear region of cytoplasm|cytoplasm|identical protein binding|plasma membrane|extracellular region|endoplasmic reticulum|nuclear membrane|negative regulation of endopeptidase activity|negative regulation of cell death|response to oxidative stress|axon|contractile fiber|defense response|neuronal cell body|posi…	mmu04970	Salivary secretion
Ctsc	5.86339e-73	0.524	0.189	1.82076e-68	-0.715057	2.29205	1.19664	Up	ENSMUSG00000030560	13032	protein_coding	cathepsin C [Source:MGI Symbol;Acc:MGI:109553]	GO:0006508,GO:0008234,GO:0005615,GO:0016787,GO:0005654,GO:0005794,GO:0005737,GO:0008233,GO:0010033,GO:0042802,GO:0005783,GO:0043231,GO:0004252,GO:0005764,GO:0006915,GO:0019902,GO:0005813,GO:0004197,GO:0051603,GO:0062023,GO:0043621,GO:0051087,GO:0031642,GO:2001235,GO:1903052,GO:0001913,GO:0031404,GO:0016505,GO:1903980,GO:0007568	proteolysis|cysteine-type peptidase activity|extracellular space|hydrolase activity|nucleoplasm|Golgi apparatus|cytoplasm|peptidase activity|response to organic substance|identical protein binding|endoplasmic reticulum|intracellular membrane-bounded organelle|serine-type endopeptidase activity|lysosome|apoptotic process|phosphatase binding|centrosome|cysteine-type endopeptidase activity|proteolys…	mmu04142,mmu04210	Lysosome|Apoptosis
Pmp22	6.03736e-73	0.153	0.35	1.87478e-68	-1.5317	0.288028	-1.79572	Down	ENSMUSG00000018217	18858	protein_coding	peripheral myelin protein 22 [Source:MGI Symbol;Acc:MGI:97631]	GO:0016021,GO:0016020,GO:0008219,GO:0008285,GO:0010977,GO:0030154,GO:0032060,GO:0042552,GO:0005886,GO:0005923,GO:0043218	integral component of membrane|membrane|cell death|negative regulation of cell population proliferation|negative regulation of neuron projection development|cell differentiation|bleb assembly|myelination|plasma membrane|bicellular tight junction|compact myelin
Cox7a2	6.79047e-73	0.763	0.414	2.10864e-68	-0.0330346	1.74058	0.799572	Up	ENSMUSG00000032330	12866	protein_coding	cytochrome c oxidase subunit 7A2 [Source:MGI Symbol;Acc:MGI:1316715]	GO:0009055,GO:0004129,GO:0005746,GO:0016020,GO:0003674,GO:0022900,GO:0005739,GO:0005743,GO:1902600,GO:0002082,GO:0097250	electron transfer activity|cytochrome-c oxidase activity|mitochondrial respirasome|membrane|molecular_function|electron transport chain|mitochondrion|mitochondrial inner membrane|proton transmembrane transport|regulation of oxidative phosphorylation|mitochondrial respirasome assembly	mmu00190,mmu04260,mmu04714,mmu05010,mmu05012,mmu05016,mmu04932	Oxidative phosphorylation|Cardiac muscle contraction|Thermogenesis|Alzheimer's disease|Parkinson's disease|Huntington's disease|Non-alcoholic fatty liver disease (NAFLD)
Ddx5	8.44404e-73	0.769	0.906	2.62213e-68	1.21598	0.597352	-0.743346	Down	ENSMUSG00000020719	13207	protein_coding	DEAD (Asp-Glu-Ala-Asp) box polypeptide 5 [Source:MGI Symbol;Acc:MGI:105037]	GO:0005524,GO:0003676,GO:0016787,GO:0000166,GO:0004386,GO:0003724,GO:0003730,GO:0005516,GO:0019899,GO:0035500,GO:0036002,GO:0043021,GO:0046332,GO:0048306,GO:0050681,GO:0070412,GO:0070878,GO:0000122,GO:0000380,GO:0000381,GO:0000956,GO:0001837,GO:0006357,GO:0009299,GO:0030509,GO:0030520,GO:0030521,GO:0043517,GO:0045069,GO:0060765,GO:0072332,GO:1903800,GO:0005634,GO:0005730,GO:0071013,GO:1990904	ATP binding|nucleic acid binding|hydrolase activity|nucleotide binding|helicase activity|RNA helicase activity|mRNA 3'-UTR binding|calmodulin binding|enzyme binding|MH2 domain binding|pre-mRNA binding|ribonucleoprotein complex binding|SMAD binding|calcium-dependent protein binding|androgen receptor binding|R-SMAD binding|primary miRNA binding|negative regulation of transcription by RNA polymerase…	mmu03040,mmu05202,mmu05205	Spliceosome|Transcriptional misregulation in cancers|Proteoglycans in cancer
Psme1	9.41971e-73	0.596	0.248	2.9251e-68	-0.785576	1.85885	0.894411	Up	ENSMUSG00000022216	19186	protein_coding	proteasome (prosome, macropain) activator subunit 1 (PA28 alpha) [Source:MGI Symbol;Acc:MGI:1096367]	GO:0008537,GO:0005654,GO:0005515,GO:0005737,GO:0061133,GO:0000502,GO:0019884,GO:0010950,GO:0061136,GO:2000045	proteasome activator complex|nucleoplasm|protein binding|cytoplasm|endopeptidase activator activity|proteasome complex|antigen processing and presentation of exogenous antigen|positive regulation of endopeptidase activity|regulation of proteasomal protein catabolic process|regulation of G1/S transition of mitotic cell cycle	mmu03050,mmu04612	Proteasome|Antigen processing and presentation
Cebpb	1.4075e-72	0.674	0.843	4.37072e-68	0.818088	0.499282	-1.00207	Down	ENSMUSG00000056501	12608	protein_coding	CCAAT/enhancer binding protein (C/EBP), beta [Source:MGI Symbol;Acc:MGI:88373]	GO:0006355,GO:0003700,GO:0050729,GO:2001198,GO:0045944,GO:0003677,GO:0005634,GO:0042742,GO:0005654,GO:0005515,GO:0005737,GO:0042803,GO:0046982,GO:0003682,GO:0045893,GO:0000978,GO:0001228,GO:0000977,GO:0030154,GO:0071222,GO:0000122,GO:0045892,GO:0001892,GO:0008134,GO:0043565,GO:0000981,GO:0030182,GO:0001227,GO:0044212,GO:0042826,GO:0060850,GO:0050873,GO:0120162,GO:0045600,GO:0043524,GO:0045408,GO:…	regulation of transcription, DNA-templated|DNA-binding transcription factor activity|positive regulation of inflammatory response|regulation of dendritic cell differentiation|positive regulation of transcription by RNA polymerase II|DNA binding|nucleus|defense response to bacterium|nucleoplasm|protein binding|cytoplasm|protein homodimerization activity|protein heterodimerization activity|chromati…	mmu04668,mmu04657,mmu05202,mmu05152	TNF signaling pathway|IL-17 signaling pathway|Transcriptional misregulation in cancers|Tuberculosis
Ltbp4	1.43681e-72	0.215	0.392	4.46172e-68	-1.04181	0.393046	-1.34723	Down	ENSMUSG00000040488	108075	protein_coding	latent transforming growth factor beta binding protein 4 [Source:MGI Symbol;Acc:MGI:1321395]	GO:0005509,GO:0005615,GO:0005576,GO:0031012,GO:0007179,GO:0046879,GO:0050431,GO:0062023,GO:0019838,GO:0030162	calcium ion binding|extracellular space|extracellular region|extracellular matrix|transforming growth factor beta receptor signaling pathway|hormone secretion|transforming growth factor beta binding|collagen-containing extracellular matrix|growth factor binding|regulation of proteolysis
Rpl22	3.21951e-72	0.88	0.654	9.99755e-68	0.799866	1.73769	0.797175	Up	ENSMUSG00000028936	19934	protein_coding	ribosomal protein L22 [Source:MGI Symbol;Acc:MGI:99262]	GO:0003735,GO:0006412,GO:0005622,GO:0005840,GO:0005634,GO:0008201,GO:0003723,GO:0005737,GO:0098978,GO:0002181,GO:0098793,GO:1990904,GO:0022625,GO:0046632,GO:0045182,GO:0099577	structural constituent of ribosome|translation|intracellular|ribosome|nucleus|heparin binding|RNA binding|cytoplasm|glutamatergic synapse|cytoplasmic translation|presynapse|ribonucleoprotein complex|cytosolic large ribosomal subunit|alpha-beta T cell differentiation|translation regulator activity|regulation of translation at presynapse, modulating synaptic transmission	mmu03010	Ribosome
Dnajb1	3.73309e-72	0.462	0.628	1.15924e-67	0.230052	0.304144	-1.71718	Down	ENSMUSG00000005483	81489	protein_coding	DnaJ heat shock protein family (Hsp40) member B1 [Source:MGI Symbol;Acc:MGI:1931874]	GO:0006457,GO:0051082,GO:0005634,GO:0005829,GO:0005737,GO:0014069,GO:0005730,GO:0003714,GO:0043025,GO:0043197,GO:0098978,GO:0098794,GO:0051117,GO:0051087,GO:0051085,GO:0099524,GO:0030544,GO:0032781,GO:0090084,GO:0001671,GO:0097201,GO:0061827,GO:0044183	protein folding|unfolded protein binding|nucleus|cytosol|cytoplasm|postsynaptic density|nucleolus|transcription corepressor activity|neuronal cell body|dendritic spine|glutamatergic synapse|postsynapse|ATPase binding|chaperone binding|chaperone cofactor-dependent protein refolding|postsynaptic cytosol|Hsp70 protein binding|positive regulation of ATPase activity|negative regulation of inclusion bo…	mmu04141,mmu05164	Protein processing in endoplasmic reticulum|Influenza A
Rpl37	4.08161e-72	0.883	0.695	1.26746e-67	0.929006	1.73599	0.795758	Up	ENSMUSG00000041841	67281	protein_coding	ribosomal protein L37 [Source:MGI Symbol;Acc:MGI:1914531]	GO:0003735,GO:0006412,GO:0005622,GO:0005840,GO:0046872,GO:0003723,GO:0045202,GO:0022625,GO:0019838,GO:0019843	structural constituent of ribosome|translation|intracellular|ribosome|metal ion binding|RNA binding|synapse|cytosolic large ribosomal subunit|growth factor binding|rRNA binding	mmu03010	Ribosome
Rtn4	5.41476e-72	0.447	0.583	1.68145e-67	-0.214485	0.448545	-1.15668	Down	ENSMUSG00000020458	68585	protein_coding	reticulon 4 [Source:MGI Symbol;Acc:MGI:1915835]	GO:0016020,GO:0016021,GO:0005886,GO:0032991,GO:0005515,GO:0005737,GO:0030054,GO:0042803,GO:0005783,GO:0014069,GO:0043005,GO:0005789,GO:0033601,GO:0051930,GO:0051292,GO:0044877,GO:0007399,GO:0051897,GO:0050821,GO:0030176,GO:0043025,GO:0098978,GO:0099061,GO:0005635,GO:0061462,GO:0030308,GO:0031625,GO:0045665,GO:0030517,GO:0045296,GO:0010977,GO:0042995,GO:0001825,GO:0010634,GO:0007413,GO:0045687,GO:…	membrane|integral component of membrane|plasma membrane|protein-containing complex|protein binding|cytoplasm|cell junction|protein homodimerization activity|endoplasmic reticulum|postsynaptic density|neuron projection|endoplasmic reticulum membrane|positive regulation of mammary gland epithelial cell proliferation|regulation of sensory perception of pain|nuclear pore complex assembly|protein-cont…	mmu05010	Alzheimer's disease
Gpx4	7.69864e-72	0.87	0.551	2.39066e-67	0.517295	1.60681	0.684195	Up	ENSMUSG00000075706	625249	protein_coding	glutathione peroxidase 4 [Source:MGI Symbol;Acc:MGI:104767]	GO:0055114,GO:0004602,GO:0006979,GO:0005634,GO:0005654,GO:0032991,GO:0005829,GO:0005737,GO:0042802,GO:0007275,GO:0016491,GO:0007283,GO:0005739,GO:0098869,GO:0004601,GO:0006325,GO:0005635,GO:0006749,GO:0005743,GO:0051258,GO:0050727,GO:0008430,GO:0047066,GO:0110076,GO:0007568,GO:0032355	oxidation-reduction process|glutathione peroxidase activity|response to oxidative stress|nucleus|nucleoplasm|protein-containing complex|cytosol|cytoplasm|identical protein binding|multicellular organism development|oxidoreductase activity|spermatogenesis|mitochondrion|cellular oxidant detoxification|peroxidase activity|chromatin organization|nuclear envelope|glutathione metabolic process|mitochon…	mmu00480,mmu04216	Glutathione metabolism|Ferroptosis
Bag3	2.09153e-71	0.37	0.547	6.49482e-67	-0.443381	0.416118	-1.26494	Down	ENSMUSG00000030847	29810	protein_coding	BCL2-associated athanogene 3 [Source:MGI Symbol;Acc:MGI:1352493]	GO:0005515,GO:0051087,GO:0005634,GO:0005829,GO:0005737,GO:0005886,GO:0043005,GO:0034605,GO:0097192,GO:0050790,GO:0006915,GO:0044877,GO:0000045,GO:0050821,GO:0030018,GO:0043066,GO:0001725,GO:1903215,GO:0042307,GO:0046827,GO:0046716,GO:0097201,GO:0071260,GO:0008625,GO:0061684,GO:0034620,GO:0000774,GO:0101031,GO:0010664,GO:1905337,GO:0007420,GO:0021510	protein binding|chaperone binding|nucleus|cytosol|cytoplasm|plasma membrane|neuron projection|cellular response to heat|extrinsic apoptotic signaling pathway in absence of ligand|regulation of catalytic activity|apoptotic process|protein-containing complex binding|autophagosome assembly|protein stabilization|Z disc|negative regulation of apoptotic process|stress fiber|negative regulation of prote…
Edf1	2.78243e-71	0.567	0.227	8.64028e-67	-1.00369	1.79239	0.841885	Up	ENSMUSG00000015092	59022	protein_coding	endothelial differentiation-related factor 1 [Source:MGI Symbol;Acc:MGI:1891227]	GO:0003677,GO:0043565,GO:0005634,GO:0005829,GO:0005737,GO:0007275,GO:0005516,GO:0005730,GO:0030154,GO:1903508,GO:0003713,GO:0043388,GO:0001094	DNA binding|sequence-specific DNA binding|nucleus|cytosol|cytoplasm|multicellular organism development|calmodulin binding|nucleolus|cell differentiation|positive regulation of nucleic acid-templated transcription|transcription coactivator activity|positive regulation of DNA binding|TFIID-class transcription factor complex binding
Iah1	4.28277e-71	0.299	0.066	1.32993e-66	-2.49958	2.18726	1.12913	Up	ENSMUSG00000062054	67732	protein_coding	isoamyl acetate-hydrolyzing esterase 1 homolog [Source:MGI Symbol;Acc:MGI:1914982]	GO:0016787,GO:0008150,GO:0006629,GO:0016042,GO:0016788	hydrolase activity|biological_process|lipid metabolic process|lipid catabolic process|hydrolase activity, acting on ester bonds
Atp5g2	6.52516e-71	0.717	0.374	2.02626e-66	-0.219778	1.7711	0.824647	Up	ENSMUSG00000062683	67942	protein_coding	ATP synthase, H+ transporting, mitochondrial F0 complex, subunit C2 (subunit 9) [Source:MGI Symbol;Acc:MGI:1915192]	GO:0015986,GO:0015078,GO:0045263,GO:0033177,GO:0016020,GO:0016021,GO:0006811,GO:0008289,GO:0005739,GO:1902600,GO:0031966,GO:0046933,GO:0000276,GO:0034703,GO:0046931,GO:0022834	ATP synthesis coupled proton transport|proton transmembrane transporter activity|proton-transporting ATP synthase complex, coupling factor F(o)|proton-transporting two-sector ATPase complex, proton-transporting domain|membrane|integral component of membrane|ion transport|lipid binding|mitochondrion|proton transmembrane transport|mitochondrial membrane|proton-transporting ATP synthase activity, ro…	mmu00190,mmu04714,mmu05010,mmu05012,mmu05016	Oxidative phosphorylation|Thermogenesis|Alzheimer's disease|Parkinson's disease|Huntington's disease
Plxdc2	7.31248e-71	0.12	0.336	2.27074e-66	-1.7631	0.376278	-1.41013	Down	ENSMUSG00000026748	67448	protein_coding	plexin domain containing 2 [Source:MGI Symbol;Acc:MGI:1914698]	GO:0016020,GO:0016021,GO:0005886,GO:0062023	membrane|integral component of membrane|plasma membrane|collagen-containing extracellular matrix
Id3	9.40391e-71	0.168	0.459	2.9202e-66	-1.05419	0.386286	-1.37226	Down	ENSMUSG00000007872	15903	protein_coding	inhibitor of DNA binding 3 [Source:MGI Symbol;Acc:MGI:96398]	GO:0005634,GO:0005737,GO:0046983,GO:0045892,GO:0003700,GO:0005515,GO:0007275,GO:0010629,GO:0008134,GO:0000122,GO:0048511,GO:0030182,GO:0007507,GO:0019904,GO:0043065,GO:0051726,GO:0007517,GO:0007623,GO:0042476,GO:0006275,GO:0030855,GO:0001085,GO:0043433,GO:0007417,GO:0045668,GO:0006351,GO:0045662,GO:0043392,GO:0045665,GO:0030903,GO:0072750,GO:1901707,GO:0001656,GO:0009611	nucleus|cytoplasm|protein dimerization activity|negative regulation of transcription, DNA-templated|DNA-binding transcription factor activity|protein binding|multicellular organism development|negative regulation of gene expression|transcription factor binding|negative regulation of transcription by RNA polymerase II|rhythmic process|neuron differentiation|heart development|protein domain specifi…	mmu04350,mmu04550	TGF-beta signaling pathway|Signaling pathways regulating pluripotency of stem cells
Hopx	1.36495e-70	0.289	0.484	4.23858e-66	-0.37865	0.144627	-2.78959	Down	ENSMUSG00000059325	74318	protein_coding	HOP homeobox [Source:MGI Symbol;Acc:MGI:1916782]	GO:0003677,GO:0030154,GO:0005634,GO:0005515,GO:0005737,GO:0007275,GO:0000122,GO:0007507,GO:0008016,GO:0048286,GO:0043393,GO:0016575,GO:0045596,GO:0001829,GO:0051131,GO:0043415,GO:0051155	DNA binding|cell differentiation|nucleus|protein binding|cytoplasm|multicellular organism development|negative regulation of transcription by RNA polymerase II|heart development|regulation of heart contraction|lung alveolus development|regulation of protein binding|histone deacetylation|negative regulation of cell differentiation|trophectodermal cell differentiation|chaperone-mediated protein com…
Cox5b	1.58938e-70	0.622	0.279	4.9355e-66	-0.699688	1.82768	0.870015	Up	ENSMUSG00000061518	12859	protein_coding	cytochrome c oxidase subunit 5B [Source:MGI Symbol;Acc:MGI:88475]	GO:0004129,GO:0005740,GO:0022900,GO:1902600,GO:0003674,GO:0008150,GO:0005575	cytochrome-c oxidase activity|mitochondrial envelope|electron transport chain|proton transmembrane transport|molecular_function|biological_process|cellular_component	mmu00190,mmu04260,mmu04714,mmu05010,mmu05012,mmu05016,mmu04932	Oxidative phosphorylation|Cardiac muscle contraction|Thermogenesis|Alzheimer's disease|Parkinson's disease|Huntington's disease|Non-alcoholic fatty liver disease (NAFLD)
Sfta2	3.46167e-70	0.341	0.077	1.07495e-65	-1.64351	2.78346	1.47688	Up	ENSMUSG00000090509	433102	protein_coding	surfactant associated 2 [Source:MGI Symbol;Acc:MGI:3643293]	GO:0005794,GO:0003674,GO:0008150,GO:0005575,GO:0031410,GO:0005576,GO:0030133	Golgi apparatus|molecular_function|biological_process|cellular_component|cytoplasmic vesicle|extracellular region|transport vesicle
Cd81	7.77098e-70	0.402	0.493	2.41312e-65	-0.394359	0.501903	-0.99452	Down	ENSMUSG00000037706	12520	protein_coding	CD81 antigen [Source:MGI Symbol;Acc:MGI:1096398]	GO:0016021,GO:0016020,GO:0001772,GO:0005886,GO:0002455,GO:0005515,GO:0005887,GO:0045944,GO:0016324,GO:0008289,GO:0002376,GO:0030890,GO:0000187,GO:0016323,GO:0050731,GO:0005178,GO:0072659,GO:0008104,GO:0008284,GO:0015485,GO:0031982,GO:0070062,GO:0002250,GO:0042289,GO:0061462,GO:0031647,GO:0042127,GO:0097197,GO:0030307,GO:0046718,GO:0001771,GO:0070863,GO:0001618,GO:0050862,GO:1903911,GO:0031623,GO:…	integral component of membrane|membrane|immunological synapse|plasma membrane|humoral immune response mediated by circulating immunoglobulin|protein binding|integral component of plasma membrane|positive regulation of transcription by RNA polymerase II|apical plasma membrane|lipid binding|immune system process|positive regulation of B cell proliferation|activation of MAPK activity|basolateral pla…	mmu04662,mmu05160,mmu05144	B cell receptor signaling pathway|Hepatitis C|Malaria
Hspa8	2.99658e-69	0.912	0.916	9.30529e-65	1.42311	0.630341	-0.665796	Down	ENSMUSG00000015656	15481	protein_coding	heat shock protein 8 [Source:MGI Symbol;Acc:MGI:105384]	GO:0016020,GO:0005886,GO:0005634,GO:0016887,GO:0032991,GO:0048471,GO:0005829,GO:0009986,GO:0005515,GO:0005737,GO:0000166,GO:0005524,GO:0014069,GO:0043005,GO:0010628,GO:0050766,GO:0030674,GO:0006397,GO:0008380,GO:0045892,GO:0005730,GO:0098978,GO:0005681,GO:0046034,GO:0008021,GO:0030425,GO:0043624,GO:0030424,GO:0008134,GO:0061635,GO:0043204,GO:0001664,GO:0043085,GO:0003723,GO:0005764,GO:0005102,GO:…	membrane|plasma membrane|nucleus|ATPase activity|protein-containing complex|perinuclear region of cytoplasm|cytosol|cell surface|protein binding|cytoplasm|nucleotide binding|ATP binding|postsynaptic density|neuron projection|positive regulation of gene expression|positive regulation of phagocytosis|protein binding, bridging|mRNA processing|RNA splicing|negative regulation of transcription, DNA-te…	mmu03040,mmu04141,mmu04010,mmu04144,mmu04612,mmu04915,mmu04213,mmu05134,mmu05162,mmu05164,mmu05169,mmu05145	Spliceosome|Protein processing in endoplasmic reticulum|MAPK signaling pathway|Endocytosis|Antigen processing and presentation|Estrogen signaling pathway|Longevity regulating pathway - multiple species|Legionellosis|Measles|Influenza A|Epstein-Barr virus infection|Toxoplasmosis
Krt5	4.00587e-69	0.158	0.002	1.24394e-64	-5.36005	1.64248	0.715874	Up	ENSMUSG00000061527	110308	protein_coding	keratin 5 [Source:MGI Symbol;Acc:MGI:96702]	GO:0045095,GO:0005515,GO:0005737,GO:0005886,GO:0005882,GO:0005739,GO:0097110	keratin filament|protein binding|cytoplasm|plasma membrane|intermediate filament|mitochondrion|scaffold protein binding
Sod2	6.62971e-69	0.705	0.383	2.05872e-64	-0.146301	2.24054	1.16384	Up	ENSMUSG00000006818	20656	protein_coding	superoxide dismutase 2, mitochondrial [Source:MGI Symbol;Acc:MGI:98352]	GO:0046872,GO:0055114,GO:0004784,GO:0006801,GO:0019430,GO:0005737,GO:0051260,GO:0042802,GO:0016491,GO:0005739,GO:0003677,GO:0042493,GO:0005759,GO:0009791,GO:0030097,GO:0006979,GO:0007507,GO:0007626,GO:0006357,GO:0008285,GO:0045429,GO:0043066,GO:0000303,GO:0008630,GO:0010332,GO:0042554,GO:0050665,GO:0005515,GO:0019899,GO:0051289,GO:0006749,GO:0005743,GO:0043524,GO:0050790,GO:0014823,GO:0001889,GO:…	metal ion binding|oxidation-reduction process|superoxide dismutase activity|superoxide metabolic process|removal of superoxide radicals|cytoplasm|protein homooligomerization|identical protein binding|oxidoreductase activity|mitochondrion|DNA binding|response to drug|mitochondrial matrix|post-embryonic development|hemopoiesis|response to oxidative stress|heart development|locomotory behavior|regul…	mmu04068,mmu04146,mmu04211,mmu04213,mmu05016	FoxO signaling pathway|Peroxisome|Longevity regulating pathway - mammal|Longevity regulating pathway - multiple species|Huntington's disease
Nr4a2	7.96869e-69	0.268	0.464	2.47452e-64	-0.844964	0.340631	-1.55372	Down	ENSMUSG00000026826	18227	protein_coding	nuclear receptor subfamily 4, group A, member 2 [Source:MGI Symbol;Acc:MGI:1352456]	GO:0003677,GO:0003707,GO:0008270,GO:0006355,GO:0005634,GO:0003700,GO:0043565,GO:0004879,GO:0046872,GO:0010468,GO:0005515,GO:0005737,GO:0046982,GO:0045944,GO:0000977,GO:0006351,GO:0045893,GO:0000978,GO:0001228,GO:0043401,GO:0000122,GO:0016607,GO:0030522,GO:0005667,GO:0009791,GO:0007399,GO:0043085,GO:0001666,GO:0042416,GO:0042417,GO:0030182,GO:0005654,GO:0001764,GO:0043524,GO:0034599,GO:0008344,GO:…	DNA binding|steroid hormone receptor activity|zinc ion binding|regulation of transcription, DNA-templated|nucleus|DNA-binding transcription factor activity|sequence-specific DNA binding|nuclear receptor activity|metal ion binding|regulation of gene expression|protein binding|cytoplasm|protein heterodimerization activity|positive regulation of transcription by RNA polymerase II|RNA polymerase II r…	mmu04925	Aldosterone synthesis and secretion
Rps11	1.05112e-68	0.908	0.728	3.26405e-64	1.0164	1.66936	0.739294	Up	ENSMUSG00000003429	27207	protein_coding	ribosomal protein S11 [Source:MGI Symbol;Acc:MGI:1351329]	GO:0003735,GO:0006412,GO:0005622,GO:0005840,GO:0003723,GO:0019843,GO:0022627	structural constituent of ribosome|translation|intracellular|ribosome|RNA binding|rRNA binding|cytosolic small ribosomal subunit	mmu03010	Ribosome
5330417C22Rik	1.49559e-68	0.303	0.056	4.64425e-64	-2.58262	1.54729	0.629741	Up	ENSMUSG00000040412	229722	protein_coding	RIKEN cDNA 5330417C22 gene [Source:MGI Symbol;Acc:MGI:1923930]	GO:0016020,GO:0016021,GO:0000045,GO:0009267,GO:0044090,GO:2000786,GO:0005764,GO:0005770,GO:0005802,GO:0005886,GO:0005887,GO:0005794,GO:0006914,GO:0005768,GO:0005765,GO:0031902	membrane|integral component of membrane|autophagosome assembly|cellular response to starvation|positive regulation of vacuole organization|positive regulation of autophagosome assembly|lysosome|late endosome|trans-Golgi network|plasma membrane|integral component of plasma membrane|Golgi apparatus|autophagy|endosome|lysosomal membrane|late endosome membrane
Egr1	1.8342e-68	0.448	0.757	5.69576e-64	0.547985	0.566576	-0.81966	Down	ENSMUSG00000038418	13653	protein_coding	early growth response 1 [Source:MGI Symbol;Acc:MGI:95295]	GO:0003676,GO:0045944,GO:0046872,GO:0003677,GO:0005634,GO:0005654,GO:0005737,GO:0010628,GO:0045893,GO:0001228,GO:0035914,GO:0000977,GO:0071310,GO:0000981,GO:0000122,GO:0008270,GO:0003700,GO:0048511,GO:0006357,GO:0042981,GO:0008134,GO:0043565,GO:0003690,GO:0006366,GO:0030217,GO:0006355,GO:0043525,GO:1990841,GO:0032922,GO:0000976,GO:0061418,GO:0010942,GO:0001666,GO:1901216,GO:0014911,GO:0048661,GO:…	nucleic acid binding|positive regulation of transcription by RNA polymerase II|metal ion binding|DNA binding|nucleus|nucleoplasm|cytoplasm|positive regulation of gene expression|positive regulation of transcription, DNA-templated|DNA-binding transcription activator activity, RNA polymerase II-specific|skeletal muscle cell differentiation|RNA polymerase II regulatory region sequence-specific DNA b…	mmu04371,mmu05020,mmu04933,mmu05166	Apelin signaling pathway|Prion diseases|AGE-RAGE signaling pathway in diabetic complications|HTLV-I infection
Lamp3	1.86306e-68	0.382	0.104	5.78535e-64	-1.08354	2.99927	1.58461	Up	ENSMUSG00000041247	239739	protein_coding	lysosomal-associated membrane protein 3 [Source:MGI Symbol;Acc:MGI:2441659]	GO:0016020,GO:0016021,GO:0003674,GO:0048471,GO:0030659,GO:0031410,GO:0005886,GO:0043231,GO:0010628,GO:0002376,GO:0005764,GO:0005765,GO:0005769,GO:0031982,GO:0002250,GO:0043154,GO:0010506,GO:0031902,GO:0035455,GO:1901799,GO:0072594,GO:1903900,GO:0097233	membrane|integral component of membrane|molecular_function|perinuclear region of cytoplasm|cytoplasmic vesicle membrane|cytoplasmic vesicle|plasma membrane|intracellular membrane-bounded organelle|positive regulation of gene expression|immune system process|lysosome|lysosomal membrane|early endosome|vesicle|adaptive immune response|negative regulation of cysteine-type endopeptidase activity invol…	mmu04142	Lysosome
Rps9	7.10646e-68	0.95	0.829	2.20677e-63	1.31857	1.59093	0.669868	Up	ENSMUSG00000006333	76846	protein_coding	ribosomal protein S9 [Source:MGI Symbol;Acc:MGI:1924096]	GO:0003735,GO:0006412,GO:0005622,GO:0003723,GO:0019843,GO:0015935,GO:0005737,GO:0045202,GO:0005840,GO:0005730,GO:0008284,GO:1990904,GO:0045182,GO:0022627,GO:1990932,GO:0045903	structural constituent of ribosome|translation|intracellular|RNA binding|rRNA binding|small ribosomal subunit|cytoplasm|synapse|ribosome|nucleolus|positive regulation of cell population proliferation|ribonucleoprotein complex|translation regulator activity|cytosolic small ribosomal subunit|5.8S rRNA binding|positive regulation of translational fidelity	mmu03010	Ribosome
Me1	7.14657e-68	0.432	0.141	2.21923e-63	-1.49849	2.14039	1.09787	Up	ENSMUSG00000032418	17436	protein_coding	malic enzyme 1, NADP(+)-dependent, cytosolic [Source:MGI Symbol;Acc:MGI:97043]	GO:0055114,GO:0051287,GO:0004470,GO:0004471,GO:0046872,GO:0005829,GO:0005515,GO:0005737,GO:0016491,GO:0005739,GO:0009725,GO:0050661,GO:0030145,GO:0006108,GO:1902031,GO:0004473,GO:0008948,GO:0006090	oxidation-reduction process|NAD binding|malic enzyme activity|malate dehydrogenase (decarboxylating) (NAD+) activity|metal ion binding|cytosol|protein binding|cytoplasm|oxidoreductase activity|mitochondrion|response to hormone|NADP binding|manganese ion binding|malate metabolic process|regulation of NADP metabolic process|malate dehydrogenase (decarboxylating) (NADP+) activity|oxaloacetate decarb…	mmu00620,mmu03320	Pyruvate metabolism|PPAR signaling pathway
Itga8	7.7137e-68	0.002	0.192	2.39533e-63	-5.09347	0.406637	-1.29819	Down	ENSMUSG00000026768	241226	protein_coding	integrin alpha 8 [Source:MGI Symbol;Acc:MGI:109442]	GO:0007155,GO:0008305,GO:0016020,GO:0016021,GO:0046872,GO:0005886,GO:0009986,GO:0007275,GO:0007229,GO:0005783,GO:0014069,GO:0045177,GO:0030154,GO:0042472,GO:0001822,GO:0007613,GO:0043204,GO:0007399,GO:0030198,GO:0007160,GO:0001656,GO:0030030,GO:0030511,GO:0034446,GO:0007420,GO:0045184,GO:0048333,GO:0048745,GO:2000721,GO:0032591	cell adhesion|integrin complex|membrane|integral component of membrane|metal ion binding|plasma membrane|cell surface|multicellular organism development|integrin-mediated signaling pathway|endoplasmic reticulum|postsynaptic density|apical part of cell|cell differentiation|inner ear morphogenesis|kidney development|memory|perikaryon|nervous system development|extracellular matrix organization|cell…	mmu04151,mmu04512,mmu04514,mmu04510,mmu04810,mmu05410,mmu05412,mmu05414,mmu05165	PI3K-Akt signaling pathway|ECM-receptor interaction|Cell adhesion molecules (CAMs)|Focal adhesion|Regulation of actin cytoskeleton|Hypertrophic cardiomyopathy (HCM)|Arrhythmogenic right ventricular cardiomyopathy (ARVC)|Dilated cardiomyopathy (DCM)|Human papillomavirus infection
Epas1	1.31896e-67	0.617	0.318	4.09578e-63	-0.252947	2.18234	1.12588	Up	ENSMUSG00000024140	13819	protein_coding	endothelial PAS domain protein 1 [Source:MGI Symbol;Acc:MGI:109169]	GO:0006355,GO:0005634,GO:0005515,GO:0005737,GO:0003700,GO:0005667,GO:0046983,GO:0003677,GO:0046982,GO:0007275,GO:0045944,GO:0001228,GO:0030154,GO:0000981,GO:0000122,GO:0016607,GO:0006357,GO:0030097,GO:0006979,GO:0001892,GO:0008134,GO:0043565,GO:0001666,GO:0001525,GO:0120162,GO:0001974,GO:0048469,GO:0007005,GO:0071456,GO:0030324,GO:0030218,GO:0007601,GO:0002027,GO:0043129,GO:0042421,GO:0035035,GO:…	regulation of transcription, DNA-templated|nucleus|protein binding|cytoplasm|DNA-binding transcription factor activity|transcription factor complex|protein dimerization activity|DNA binding|protein heterodimerization activity|multicellular organism development|positive regulation of transcription by RNA polymerase II|DNA-binding transcription activator activity, RNA polymerase II-specific|cell di…	mmu05200,mmu05211	Pathways in cancer|Renal cell carcinoma
Rps28	3.35565e-67	0.884	0.688	1.04203e-62	0.889816	1.71458	0.777854	Up	ENSMUSG00000067288	54127	protein_coding	ribosomal protein S28 [Source:MGI Symbol;Acc:MGI:1859516]	GO:0003735,GO:0006412,GO:0005622,GO:0005840,GO:0005737,GO:0005783,GO:0042254,GO:0005829,GO:0002181,GO:0042274,GO:0005791,GO:0006364,GO:0042788,GO:0022627,GO:0000028,GO:0098556,GO:0030490	structural constituent of ribosome|translation|intracellular|ribosome|cytoplasm|endoplasmic reticulum|ribosome biogenesis|cytosol|cytoplasmic translation|ribosomal small subunit biogenesis|rough endoplasmic reticulum|rRNA processing|polysomal ribosome|cytosolic small ribosomal subunit|ribosomal small subunit assembly|cytoplasmic side of rough endoplasmic reticulum membrane|maturation of SSU-rRNA	mmu03010	Ribosome
Avpi1	5.3915e-67	0.487	0.182	1.67422e-62	-1.3056	1.93252	0.950483	Up	ENSMUSG00000018821	69534	protein_coding	arginine vasopressin-induced 1 [Source:MGI Symbol;Acc:MGI:1916784]	GO:0003674,GO:0005575,GO:0000187,GO:0007049	molecular_function|cellular_component|activation of MAPK activity|cell cycle
Uqcrq	7.05692e-67	0.637	0.303	2.19139e-62	-0.599794	1.83213	0.873519	Up	ENSMUSG00000044894	22272	protein_coding	ubiquinol-cytochrome c reductase, complex III subunit VII [Source:MGI Symbol;Acc:MGI:107807]	GO:0008121,GO:0016020,GO:0055114,GO:0005739,GO:0005743,GO:0070469,GO:0021766,GO:0030901,GO:0006122,GO:0005750,GO:0021794,GO:0021860,GO:0021680,GO:0021539,GO:0021548,GO:0021854,GO:0022900	ubiquinol-cytochrome-c reductase activity|membrane|oxidation-reduction process|mitochondrion|mitochondrial inner membrane|respirasome|hippocampus development|midbrain development|mitochondrial electron transport, ubiquinol to cytochrome c|mitochondrial respiratory chain complex III|thalamus development|pyramidal neuron development|cerebellar Purkinje cell layer development|subthalamus development…	mmu00190,mmu04260,mmu04714,mmu05010,mmu05012,mmu05016,mmu04932	Oxidative phosphorylation|Cardiac muscle contraction|Thermogenesis|Alzheimer's disease|Parkinson's disease|Huntington's disease|Non-alcoholic fatty liver disease (NAFLD)
Atp5l	1.00533e-66	0.835	0.533	3.12186e-62	0.376525	1.70311	0.76817	Up	ENSMUSG00000038717	27425	protein_coding	ATP synthase, H+ transporting, mitochondrial F0 complex, subunit G [Source:MGI Symbol;Acc:MGI:1351597]	GO:0015986,GO:0015078,GO:0000276,GO:0016020,GO:0006811,GO:0005739,GO:0005743,GO:0046034,GO:0006754,GO:0016887,GO:0046933,GO:0045263,GO:0005753,GO:0008553	ATP synthesis coupled proton transport|proton transmembrane transporter activity|mitochondrial proton-transporting ATP synthase complex, coupling factor F(o)|membrane|ion transport|mitochondrion|mitochondrial inner membrane|ATP metabolic process|ATP biosynthetic process|ATPase activity|proton-transporting ATP synthase activity, rotational mechanism|proton-transporting ATP synthase complex, coupli…	mmu00190,mmu04714	Oxidative phosphorylation|Thermogenesis
Rps18	1.09352e-66	0.913	0.759	3.39571e-62	1.13059	1.71565	0.778758	Up	ENSMUSG00000008668	20084	protein_coding	ribosomal protein S18 [Source:MGI Symbol;Acc:MGI:98146]	GO:0003735,GO:0006412,GO:0005622,GO:0005840,GO:0003723,GO:0003676,GO:0005634,GO:0005829,GO:0005737,GO:0045202,GO:0014069,GO:0019901,GO:0005515,GO:0019843,GO:0022627	structural constituent of ribosome|translation|intracellular|ribosome|RNA binding|nucleic acid binding|nucleus|cytosol|cytoplasm|synapse|postsynaptic density|protein kinase binding|protein binding|rRNA binding|cytosolic small ribosomal subunit	mmu03010	Ribosome
Cox7c	1.11049e-66	0.755	0.423	3.44842e-62	-0.00512475	1.7811	0.832765	Up	ENSMUSG00000017778	12867	protein_coding	cytochrome c oxidase subunit 7C [Source:MGI Symbol;Acc:MGI:103226]	GO:0004129,GO:0022900,GO:1902600,GO:0016020,GO:0016021,GO:0005739,GO:0005743,GO:0006123	cytochrome-c oxidase activity|electron transport chain|proton transmembrane transport|membrane|integral component of membrane|mitochondrion|mitochondrial inner membrane|mitochondrial electron transport, cytochrome c to oxygen	mmu00190,mmu04260,mmu04714,mmu05010,mmu05012,mmu05016,mmu04932	Oxidative phosphorylation|Cardiac muscle contraction|Thermogenesis|Alzheimer's disease|Parkinson's disease|Huntington's disease|Non-alcoholic fatty liver disease (NAFLD)
Cox5a	2.07984e-66	0.698	0.36	6.45851e-62	-0.320487	1.68772	0.755079	Up	ENSMUSG00000000088	12858	protein_coding	cytochrome c oxidase subunit 5A [Source:MGI Symbol;Acc:MGI:88474]	GO:0004129,GO:0005743,GO:0016020,GO:0046872,GO:0005739,GO:1902600,GO:0043209,GO:0006123,GO:0005751	cytochrome-c oxidase activity|mitochondrial inner membrane|membrane|metal ion binding|mitochondrion|proton transmembrane transport|myelin sheath|mitochondrial electron transport, cytochrome c to oxygen|mitochondrial respiratory chain complex IV	mmu00190,mmu04260,mmu04714,mmu05010,mmu05012,mmu05016,mmu04932	Oxidative phosphorylation|Cardiac muscle contraction|Thermogenesis|Alzheimer's disease|Parkinson's disease|Huntington's disease|Non-alcoholic fatty liver disease (NAFLD)
Gpx2	2.54161e-66	0.362	0.099	7.89247e-62	-1.84486	2.09145	1.06451	Up	ENSMUSG00000042808	14776	protein_coding	glutathione peroxidase 2 [Source:MGI Symbol;Acc:MGI:106609]	GO:0055114,GO:0004602,GO:0006979,GO:0016491,GO:0098869,GO:0004601	oxidation-reduction process|glutathione peroxidase activity|response to oxidative stress|oxidoreductase activity|cellular oxidant detoxification|peroxidase activity	mmu00590,mmu00480,mmu04918	Arachidonic acid metabolism|Glutathione metabolism|Thyroid hormone synthesis
Rps15a	6.76732e-66	0.96	0.876	2.10146e-61	1.47156	1.65523	0.727035	Up	ENSMUSG00000008683	267019	protein_coding	ribosomal protein S15A [Source:MGI Symbol;Acc:MGI:2389091]	GO:0003735,GO:0006412,GO:0005840,GO:0005737,GO:0005739,GO:0008284,GO:0009615,GO:0045787,GO:0022627	structural constituent of ribosome|translation|ribosome|cytoplasm|mitochondrion|positive regulation of cell population proliferation|response to virus|positive regulation of cell cycle|cytosolic small ribosomal subunit	mmu03010	Ribosome
F2r	8.01264e-66	0.198	0.302	2.48817e-61	-1.47324	0.435485	-1.19931	Down	ENSMUSG00000048376	14062	protein_coding	coagulation factor II (thrombin) receptor [Source:MGI Symbol;Acc:MGI:101802]	GO:0007186,GO:0016021,GO:0004930,GO:0007596,GO:0015057,GO:0070493,GO:0016020,GO:0048873,GO:0005886,GO:0009986,GO:0005887,GO:0045211,GO:0007165,GO:0045893,GO:0051930,GO:0006954,GO:0032496,GO:0043547,GO:0031594,GO:0043280,GO:0005769,GO:0005770,GO:0008285,GO:0005102,GO:0007205,GO:0008284,GO:0009611,GO:0006919,GO:0043524,GO:0045217,GO:0005901,GO:0007599,GO:0035025,GO:0051482,GO:0014068,GO:0007200,GO:…	G protein-coupled receptor signaling pathway|integral component of membrane|G protein-coupled receptor activity|blood coagulation|thrombin-activated receptor activity|thrombin-activated receptor signaling pathway|membrane|homeostasis of number of cells within a tissue|plasma membrane|cell surface|integral component of plasma membrane|postsynaptic membrane|signal transduction|positive regulation o…	mmu04015,mmu04020,mmu04072,mmu04024,mmu04151,mmu04080,mmu04810,mmu04610,mmu04611,mmu05200	Rap1 signaling pathway|Calcium signaling pathway|Phospholipase D signaling pathway|cAMP signaling pathway|PI3K-Akt signaling pathway|Neuroactive ligand-receptor interaction|Regulation of actin cytoskeleton|Complement and coagulation cascades|Platelet activation|Pathways in cancer
Gadd45b	1.19421e-65	0.474	0.63	3.70839e-61	0.0998453	0.485616	-1.04211	Down	ENSMUSG00000015312	17873	protein_coding	growth arrest and DNA-damage-inducible 45 beta [Source:MGI Symbol;Acc:MGI:107776]	GO:0005634,GO:0051726,GO:0005515,GO:0005737,GO:0007275,GO:0030154,GO:0006915,GO:0043065,GO:0046330,GO:0000186,GO:1900745,GO:0006469,GO:0000185	nucleus|regulation of cell cycle|protein binding|cytoplasm|multicellular organism development|cell differentiation|apoptotic process|positive regulation of apoptotic process|positive regulation of JNK cascade|activation of MAPKK activity|positive regulation of p38MAPK cascade|negative regulation of protein kinase activity|activation of MAPKKK activity	mmu04010,mmu04064,mmu04068,mmu04110,mmu04210,mmu04115,mmu04218,mmu05200,mmu05202,mmu05210,mmu05212,mmu05225,mmu05226,mmu05214,mmu05216,mmu05220,mmu05217,mmu05218,mmu05213,mmu05224,mmu05222,mmu05223	MAPK signaling pathway|NF-kappa B signaling pathway|FoxO signaling pathway|Cell cycle|Apoptosis|p53 signaling pathway|Cellular senescence|Pathways in cancer|Transcriptional misregulation in cancers|Colorectal cancer|Pancreatic cancer|Hepatocellular carcinoma|Gastric cancer|Glioma|Thyroid cancer|Chronic myeloid leukemia|Basal cell carcinoma|Melanoma|Endometrial cancer|Breast cancer|Small cell lung…
Scgb3a1	1.67517e-65	0.174	0.007	5.20191e-61	-3.61164	14.355	3.84348	Up	ENSMUSG00000064057	68662	protein_coding	secretoglobin, family 3A, member 1 [Source:MGI Symbol;Acc:MGI:1915912]	GO:0005615,GO:0007165,GO:0003674,GO:0005125,GO:0005576,GO:1901741	extracellular space|signal transduction|molecular_function|cytokine activity|extracellular region|positive regulation of myoblast fusion
Sftpb	2.29091e-65	0.541	0.221	7.11396e-61	-0.0809948	2.6037	1.38056	Up	ENSMUSG00000103879	20388	protein_coding	surfactant associated protein B [Source:MGI Symbol;Acc:MGI:109516]	GO:0006629,GO:0006665,GO:0005764	lipid metabolic process|sphingolipid metabolic process|lysosome
Prex2	8.10008e-65	0.008	0.199	2.51532e-60	-4.29033	0.448489	-1.15686	Down	ENSMUSG00000048960	109294	protein_coding	phosphatidylinositol-3,4,5-trisphosphate-dependent Rac exchange factor 2 [Source:MGI Symbol;Acc:MGI:1923385]	GO:0005515,GO:0005089,GO:0035023,GO:0035556,GO:0005085,GO:0030676,GO:0043547,GO:0005886,GO:0007186,GO:0048813,GO:0005096,GO:0008344,GO:0014065,GO:0016020,GO:0016021	protein binding|Rho guanyl-nucleotide exchange factor activity|regulation of Rho protein signal transduction|intracellular signal transduction|guanyl-nucleotide exchange factor activity|Rac guanyl-nucleotide exchange factor activity|positive regulation of GTPase activity|plasma membrane|G protein-coupled receptor signaling pathway|dendrite morphogenesis|GTPase activator activity|adult locomotory …
Msn	9.34109e-65	0.389	0.543	2.90069e-60	-0.365649	0.380201	-1.39517	Down	ENSMUSG00000031207	17698	protein_coding	moesin [Source:MGI Symbol;Acc:MGI:97167]	GO:0005856,GO:0008092,GO:0003779,GO:0016020,GO:0071944,GO:0005886,GO:0048471,GO:0005829,GO:0009986,GO:0005737,GO:0005925,GO:0042995,GO:0016324,GO:0030175,GO:0045177,GO:0005515,GO:0010628,GO:0003725,GO:0016323,GO:0019901,GO:0031527,GO:0005902,GO:0005102,GO:0030667,GO:0061028,GO:0019899,GO:0050839,GO:0008360,GO:0009898,GO:0030315,GO:0031143,GO:0031528,GO:0071803,GO:0072678,GO:0043209,GO:0001931,GO:…	cytoskeleton|cytoskeletal protein binding|actin binding|membrane|cell periphery|plasma membrane|perinuclear region of cytoplasm|cytosol|cell surface|cytoplasm|focal adhesion|cell projection|apical plasma membrane|filopodium|apical part of cell|protein binding|positive regulation of gene expression|double-stranded RNA binding|basolateral plasma membrane|protein kinase binding|filopodium membrane|m…	mmu04530,mmu04810,mmu04670,mmu05205,mmu05162	Tight junction|Regulation of actin cytoskeleton|Leukocyte transendothelial migration|Proteoglycans in cancer|Measles
Bex3	1.28965e-64	0.384	0.107	4.00475e-60	-1.90903	1.79111	0.840852	Up	ENSMUSG00000046432	12070	protein_coding	brain expressed X-linked 3 [Source:MGI Symbol;Acc:MGI:1338016]	GO:0046872,GO:0005634,GO:0005829,GO:0005737,GO:0042802,GO:0006915,GO:0005123,GO:0008625,GO:0005163	metal ion binding|nucleus|cytosol|cytoplasm|identical protein binding|apoptotic process|death receptor binding|extrinsic apoptotic signaling pathway via death domain receptors|nerve growth factor receptor binding	mmu04722	Neurotrophin signaling pathway
Rps17	1.80696e-64	0.849	0.589	5.61115e-60	0.595083	1.67135	0.741015	Up	ENSMUSG00000061787	20068	protein_coding	ribosomal protein S17 [Source:MGI Symbol;Acc:MGI:1309526]	GO:0003735,GO:0006412,GO:0005622,GO:0005840,GO:0045202,GO:0042274,GO:0006364,GO:0034101,GO:0022627	structural constituent of ribosome|translation|intracellular|ribosome|synapse|ribosomal small subunit biogenesis|rRNA processing|erythrocyte homeostasis|cytosolic small ribosomal subunit	mmu03010	Ribosome
Park7	2.09104e-64	0.583	0.257	6.49331e-60	-0.870884	1.77869	0.830811	Up	ENSMUSG00000028964	57320	protein_coding	Parkinson disease (autosomal recessive, early onset) 7 [Source:MGI Symbol;Acc:MGI:2135637]	GO:0016020,GO:0005507,GO:0005886,GO:0016787,GO:0005634,GO:0048471,GO:0005829,GO:0003723,GO:0005737,GO:0008233,GO:0006508,GO:0006914,GO:0042802,GO:0042803,GO:0045944,GO:0005783,GO:0006281,GO:0006974,GO:0005739,GO:0005515,GO:0098869,GO:0010629,GO:0032091,GO:0032757,GO:0001933,GO:0031397,GO:0098793,GO:0060548,GO:0007005,GO:0044877,GO:0006979,GO:0030424,GO:0008134,GO:0033138,GO:0050821,GO:0051091,GO:…	membrane|copper ion binding|plasma membrane|hydrolase activity|nucleus|perinuclear region of cytoplasm|cytosol|RNA binding|cytoplasm|peptidase activity|proteolysis|autophagy|identical protein binding|protein homodimerization activity|positive regulation of transcription by RNA polymerase II|endoplasmic reticulum|DNA repair|cellular response to DNA damage stimulus|mitochondrion|protein binding|cel…	mmu05012	Parkinson's disease
Hc	2.3498e-64	0.294	0.059	7.29682e-60	-1.8765	2.84808	1.50999	Up	ENSMUSG00000026874	15139	protein_coding	hemolytic complement [Source:MGI Symbol;Acc:MGI:96031]	GO:0005576,GO:0005515,GO:0005615,GO:0004866,GO:0045766,GO:0019835,GO:0010951,GO:0002376,GO:0045087,GO:0001701,GO:0006954,GO:0005579,GO:0010760,GO:0090197,GO:0010575,GO:0006957,GO:0006958	extracellular region|protein binding|extracellular space|endopeptidase inhibitor activity|positive regulation of angiogenesis|cytolysis|negative regulation of endopeptidase activity|immune system process|innate immune response|in utero embryonic development|inflammatory response|membrane attack complex|negative regulation of macrophage chemotaxis|positive regulation of chemokine secretion|positiv…	mmu04610,mmu05322,mmu05020,mmu05133,mmu05150,mmu05168	Complement and coagulation cascades|Systemic lupus erythematosus|Prion diseases|Pertussis|Staphylococcus aureus infection|Herpes simplex infection
Prdx2	4.23167e-64	0.592	0.27	1.31406e-59	-0.776442	1.83838	0.878432	Up	ENSMUSG00000005161	21672	protein_coding	peroxiredoxin 2 [Source:MGI Symbol;Acc:MGI:109486]	GO:0055114,GO:0016491,GO:0016209,GO:0045454,GO:0051920,GO:0005829,GO:0005515,GO:0005737,GO:0004601,GO:0000187,GO:0005739,GO:0032496,GO:0042981,GO:0006979,GO:0032088,GO:0048872,GO:0043524,GO:0034599,GO:0042744,GO:0043209,GO:0008379,GO:0019430,GO:2001237,GO:2001240,GO:0048538,GO:0042098,GO:0008430,GO:0031665,GO:0042743,GO:0045581,GO:0010310,GO:0045321,GO:0030194,GO:0002536,GO:0005623,GO:0098869	oxidation-reduction process|oxidoreductase activity|antioxidant activity|cell redox homeostasis|peroxiredoxin activity|cytosol|protein binding|cytoplasm|peroxidase activity|activation of MAPK activity|mitochondrion|response to lipopolysaccharide|regulation of apoptotic process|response to oxidative stress|negative regulation of NF-kappaB transcription factor activity|homeostasis of number of cell…
Ubl5	6.50944e-64	0.719	0.388	2.02138e-59	-0.187827	1.69975	0.765322	Up	ENSMUSG00000084786	66177	protein_coding	ubiquitin-like 5 [Source:MGI Symbol;Acc:MGI:1913427]	GO:0006464,GO:0005515,GO:0005634,GO:0005737,GO:0000398,GO:0031386	cellular protein modification process|protein binding|nucleus|cytoplasm|mRNA splicing, via spliceosome|protein tag
Map1lc3a	1.04296e-63	0.647	0.324	3.23871e-59	-0.523087	1.76422	0.819028	Up	ENSMUSG00000027602	66734	protein_coding	microtubule-associated protein 1 light chain 3 alpha [Source:MGI Symbol;Acc:MGI:1915661]	GO:0016020,GO:0005829,GO:0015630,GO:0005737,GO:0006914,GO:0031410,GO:0005856,GO:0005515,GO:0005874,GO:0031625,GO:0012505,GO:0045202,GO:0000045,GO:0000422,GO:0005770,GO:0008017,GO:0044754,GO:0005776,GO:0016236,GO:0000421,GO:0009267,GO:0031090,GO:0005543,GO:0006995,GO:0097352,GO:0008429,GO:0010040,GO:0010288,GO:0031667,GO:0034198,GO:0043278,GO:0070301,GO:0071280	membrane|cytosol|microtubule cytoskeleton|cytoplasm|autophagy|cytoplasmic vesicle|cytoskeleton|protein binding|microtubule|ubiquitin protein ligase binding|endomembrane system|synapse|autophagosome assembly|autophagy of mitochondrion|late endosome|microtubule binding|autolysosome|autophagosome|macroautophagy|autophagosome membrane|cellular response to starvation|organelle membrane|phospholipid bi…	mmu04216	Ferroptosis
Timm13	1.21595e-63	0.603	0.276	3.77589e-59	-0.762339	1.70034	0.765819	Up	ENSMUSG00000020219	30055	protein_coding	translocase of inner mitochondrial membrane 13 [Source:MGI Symbol;Acc:MGI:1353432]	GO:0005758,GO:0072321,GO:0016020,GO:0046872,GO:0015031,GO:0005739,GO:0005743,GO:0001650,GO:0045039,GO:0042719	mitochondrial intermembrane space|chaperone-mediated protein transport|membrane|metal ion binding|protein transport|mitochondrion|mitochondrial inner membrane|fibrillar center|protein insertion into mitochondrial inner membrane|mitochondrial intermembrane space protein transporter complex
Rpl29	1.22536e-63	0.79	0.502	3.80511e-59	0.310913	1.70504	0.769802	Up	ENSMUSG00000048758	19944	protein_coding	ribosomal protein L29 [Source:MGI Symbol;Acc:MGI:99687]	GO:0003735,GO:0006412,GO:0005622,GO:0005840,GO:0008201,GO:0045202,GO:0022625,GO:0035264,GO:0002181,GO:0008283,GO:0019898,GO:0031589,GO:0022626,GO:0042788	structural constituent of ribosome|translation|intracellular|ribosome|heparin binding|synapse|cytosolic large ribosomal subunit|multicellular organism growth|cytoplasmic translation|cell population proliferation|extrinsic component of membrane|cell-substrate adhesion|cytosolic ribosome|polysomal ribosome	mmu03010	Ribosome
Hp	1.80704e-63	0.525	0.217	5.61141e-59	-0.546476	2.45568	1.29612	Up	ENSMUSG00000031722	15439	protein_coding	haptoglobin [Source:MGI Symbol;Acc:MGI:96211]	GO:0005576,GO:0006508,GO:0004252,GO:0030492,GO:0005615,GO:0042742,GO:0005794,GO:0042803,GO:0005783,GO:0009617,GO:0098869,GO:0002376,GO:0006953,GO:0010033,GO:0016209,GO:0001889,GO:0031838,GO:0010942,GO:0007219,GO:0072562,GO:0042542,GO:0051354,GO:2000296,GO:0002526	extracellular region|proteolysis|serine-type endopeptidase activity|hemoglobin binding|extracellular space|defense response to bacterium|Golgi apparatus|protein homodimerization activity|endoplasmic reticulum|response to bacterium|cellular oxidant detoxification|immune system process|acute-phase response|response to organic substance|antioxidant activity|liver development|haptoglobin-hemoglobin c…
Cd14	2.17113e-63	0.385	0.122	6.74201e-59	-1.45842	1.54252	0.625292	Up	ENSMUSG00000051439	12475	protein_coding	CD14 antigen [Source:MGI Symbol;Acc:MGI:88318]	GO:0005515,GO:0016020,GO:0005794,GO:0009897,GO:0005615,GO:0005886,GO:0031362,GO:0009986,GO:0005576,GO:0009617,GO:0002376,GO:0045087,GO:0071222,GO:0006954,GO:0032760,GO:0031225,GO:0045121,GO:0034612,GO:1901224,GO:0045807,GO:0002237,GO:2000484,GO:0050715,GO:0031663,GO:0001530,GO:0032729,GO:0071219,GO:0071223,GO:0071726,GO:0071727,GO:0070891,GO:0071723,GO:0006898,GO:0009408,GO:0032026,GO:0032481,GO:…	protein binding|membrane|Golgi apparatus|external side of plasma membrane|extracellular space|plasma membrane|anchored component of external side of plasma membrane|cell surface|extracellular region|response to bacterium|immune system process|innate immune response|cellular response to lipopolysaccharide|inflammatory response|positive regulation of tumor necrosis factor production|anchored compon…	mmu04010,mmu04064,mmu04145,mmu04810,mmu04640,mmu04620,mmu05202,mmu05221,mmu05132,mmu05133,mmu05134,mmu05152,mmu05146	MAPK signaling pathway|NF-kappa B signaling pathway|Phagosome|Regulation of actin cytoskeleton|Hematopoietic cell lineage|Toll-like receptor signaling pathway|Transcriptional misregulation in cancers|Acute myeloid leukemia|Salmonella infection|Pertussis|Legionellosis|Tuberculosis|Amoebiasis
Uqcr10	2.18557e-63	0.615	0.287	6.78686e-59	-0.643415	1.79957	0.847655	Up	ENSMUSG00000059534	66152	protein_coding	ubiquinol-cytochrome c reductase, complex III subunit X [Source:MGI Symbol;Acc:MGI:1913402]	GO:0005743,GO:0006122,GO:0005750,GO:0016020,GO:0055114,GO:0005739,GO:0070469,GO:0009060,GO:0008121,GO:0034551	mitochondrial inner membrane|mitochondrial electron transport, ubiquinol to cytochrome c|mitochondrial respiratory chain complex III|membrane|oxidation-reduction process|mitochondrion|respirasome|aerobic respiration|ubiquinol-cytochrome-c reductase activity|mitochondrial respiratory chain complex III assembly	mmu00190,mmu04260,mmu04714,mmu05010,mmu05012,mmu05016,mmu04932	Oxidative phosphorylation|Cardiac muscle contraction|Thermogenesis|Alzheimer's disease|Parkinson's disease|Huntington's disease|Non-alcoholic fatty liver disease (NAFLD)
Psmb5	2.26783e-63	0.537	0.222	7.04229e-59	-1.09781	1.77233	0.82565	Up	ENSMUSG00000022193	19173	protein_coding	proteasome (prosome, macropain) subunit, beta type 5 [Source:MGI Symbol;Acc:MGI:1194513]	GO:0004175,GO:0051603,GO:0005839,GO:0004298,GO:0000502,GO:0043161,GO:0016787,GO:0005634,GO:0005654,GO:0008233,GO:0006508,GO:0005737,GO:0006979,GO:0005813,GO:0005829,GO:0010498,GO:0010499,GO:0019774	endopeptidase activity|proteolysis involved in cellular protein catabolic process|proteasome core complex|threonine-type endopeptidase activity|proteasome complex|proteasome-mediated ubiquitin-dependent protein catabolic process|hydrolase activity|nucleus|nucleoplasm|peptidase activity|proteolysis|cytoplasm|response to oxidative stress|centrosome|cytosol|proteasomal protein catabolic process|prot…	mmu03050	Proteasome
Ndufa2	2.46946e-63	0.679	0.347	7.6684e-59	-0.371949	1.65871	0.730065	Up	ENSMUSG00000014294	17991	protein_coding	NADH:ubiquinone oxidoreductase subunit A2 [Source:MGI Symbol;Acc:MGI:1343103]	GO:0016020,GO:0055114,GO:0005739,GO:0005743,GO:0070469,GO:0031966,GO:0001835,GO:0032981,GO:0005747,GO:0008137	membrane|oxidation-reduction process|mitochondrion|mitochondrial inner membrane|respirasome|mitochondrial membrane|blastocyst hatching|mitochondrial respiratory chain complex I assembly|mitochondrial respiratory chain complex I|NADH dehydrogenase (ubiquinone) activity	mmu00190,mmu04723,mmu04714,mmu05010,mmu05012,mmu05016,mmu04932	Oxidative phosphorylation|Retrograde endocannabinoid signaling|Thermogenesis|Alzheimer's disease|Parkinson's disease|Huntington's disease|Non-alcoholic fatty liver disease (NAFLD)
Prelp	4.28311e-63	0.034	0.262	1.33003e-58	-2.7522	0.412951	-1.27596	Down	ENSMUSG00000041577	116847	protein_coding	proline arginine-rich end leucine-rich repeat [Source:MGI Symbol;Acc:MGI:2151110]	GO:0005515,GO:0005201,GO:0062023,GO:0005615,GO:0008201,GO:0005576,GO:0007569,GO:0030021	protein binding|extracellular matrix structural constituent|collagen-containing extracellular matrix|extracellular space|heparin binding|extracellular region|cell aging|extracellular matrix structural constituent conferring compression resistance
Gpc3	4.3039e-63	0.065	0.324	1.33649e-58	-1.33525	0.51953	-0.944722	Down	ENSMUSG00000055653	14734	protein_coding	glypican 3 [Source:MGI Symbol;Acc:MGI:104903]	GO:0009966,GO:0046658,GO:0062023,GO:0016020,GO:0005886,GO:0005515,GO:0010466,GO:0005576,GO:0005887,GO:0009617,GO:0001822,GO:0050680,GO:0031225,GO:0008285,GO:0060976,GO:0046326,GO:0009986,GO:0030316,GO:0005764,GO:0030282,GO:0090090,GO:0045732,GO:0030414,GO:0016477,GO:0035116,GO:2000096,GO:0090263,GO:0045807,GO:0005796,GO:0045880,GO:0009887,GO:0030324,GO:0001658,GO:0040008,GO:1905475,GO:0030513,GO:…	regulation of signal transduction|anchored component of plasma membrane|collagen-containing extracellular matrix|membrane|plasma membrane|protein binding|negative regulation of peptidase activity|extracellular region|integral component of plasma membrane|response to bacterium|kidney development|negative regulation of epithelial cell proliferation|anchored component of membrane|negative regulation…	mmu05205	Proteoglycans in cancer
Crispld2	6.78116e-63	0.01	0.194	2.10575e-58	-4.20068	0.396805	-1.3335	Down	ENSMUSG00000031825	78892	protein_coding	cysteine-rich secretory protein LCCL domain containing 2 [Source:MGI Symbol;Acc:MGI:1926142]	GO:0005576,GO:0005615,GO:0008201,GO:0031012,GO:0030133,GO:0060325,GO:0030198,GO:0005539,GO:0030324	extracellular region|extracellular space|heparin binding|extracellular matrix|transport vesicle|face morphogenesis|extracellular matrix organization|glycosaminoglycan binding|lung development
Rpl10a	8.63414e-63	0.858	0.637	2.68116e-58	0.712485	1.69537	0.761601	Up	ENSMUSG00000037805	19896	protein_coding	ribosomal protein L10A [Source:MGI Symbol;Acc:MGI:1343877]	GO:0003735,GO:0006412,GO:0003723,GO:0015934,GO:0005840,GO:0002181,GO:0022625,GO:0042788	structural constituent of ribosome|translation|RNA binding|large ribosomal subunit|ribosome|cytoplasmic translation|cytosolic large ribosomal subunit|polysomal ribosome	mmu03010	Ribosome
Serping1	2.00534e-62	0.129	0.358	6.22717e-58	-1.29461	0.384556	-1.37873	Down	ENSMUSG00000023224	12258	protein_coding	serine (or cysteine) peptidase inhibitor, clade G, member 1 [Source:MGI Symbol;Acc:MGI:894696]	GO:0005615,GO:0004867,GO:0030193,GO:0045916,GO:0005576,GO:0002376,GO:0045087,GO:0007596,GO:0010951,GO:0030414,GO:0010466,GO:0062023,GO:0007599,GO:0006958,GO:0042730,GO:0001869	extracellular space|serine-type endopeptidase inhibitor activity|regulation of blood coagulation|negative regulation of complement activation|extracellular region|immune system process|innate immune response|blood coagulation|negative regulation of endopeptidase activity|peptidase inhibitor activity|negative regulation of peptidase activity|collagen-containing extracellular matrix|hemostasis|comp…	mmu04610,mmu05133	Complement and coagulation cascades|Pertussis
Hsp90b1	2.13162e-62	0.67	0.781	6.61932e-58	0.643612	0.578528	-0.789541	Down	ENSMUSG00000020048	22027	protein_coding	heat shock protein 90, beta (Grp94), member 1 [Source:MGI Symbol;Acc:MGI:98817]	GO:0005524,GO:0006457,GO:0051082,GO:0032991,GO:0048471,GO:0005829,GO:0005515,GO:0000166,GO:0005886,GO:0005783,GO:0016529,GO:0005788,GO:0005789,GO:0003723,GO:0043066,GO:0001666,GO:0030496,GO:0019903,GO:0030433,GO:0050750,GO:0005576,GO:0005790,GO:0071318,GO:0042470,GO:0033018,GO:0030970,GO:0031247,GO:0043666,GO:0034663	ATP binding|protein folding|unfolded protein binding|protein-containing complex|perinuclear region of cytoplasm|cytosol|protein binding|nucleotide binding|plasma membrane|endoplasmic reticulum|sarcoplasmic reticulum|endoplasmic reticulum lumen|endoplasmic reticulum membrane|RNA binding|negative regulation of apoptotic process|response to hypoxia|midbody|protein phosphatase binding|ubiquitin-depen…	mmu04141,mmu04151,mmu04657,mmu04915,mmu04918,mmu05200,mmu05215,mmu05418	Protein processing in endoplasmic reticulum|PI3K-Akt signaling pathway|IL-17 signaling pathway|Estrogen signaling pathway|Thyroid hormone synthesis|Pathways in cancer|Prostate cancer|Fluid shear stress and atherosclerosis
Tmem176a	8.3237e-62	0.744	0.499	2.58476e-57	0.350171	1.93817	0.954696	Up	ENSMUSG00000023367	66058	protein_coding	transmembrane protein 176A [Source:MGI Symbol;Acc:MGI:1913308]	GO:0016021,GO:0016020,GO:0005515,GO:2001199	integral component of membrane|membrane|protein binding|negative regulation of dendritic cell differentiation
Clic5	9.44971e-62	0.058	0.266	2.93442e-57	-2.32051	0.225073	-2.15154	Down	ENSMUSG00000023959	224796	protein_coding	chloride intracellular channel 5 [Source:MGI Symbol;Acc:MGI:1917912]	GO:0005515,GO:0006821,GO:0005254,GO:0016020,GO:0016021,GO:0005794,GO:0005886,GO:0005634,GO:0005737,GO:0006811,GO:0015629,GO:0005856,GO:0005244,GO:0034765,GO:0050896,GO:0034220,GO:1902476,GO:0007605,GO:0034707,GO:0007601,GO:0008104,GO:0005815,GO:0005938,GO:0050885,GO:0016324,GO:0002021,GO:0060088,GO:0032421,GO:0032420,GO:0002024	protein binding|chloride transport|chloride channel activity|membrane|integral component of membrane|Golgi apparatus|plasma membrane|nucleus|cytoplasm|ion transport|actin cytoskeleton|cytoskeleton|voltage-gated ion channel activity|regulation of ion transmembrane transport|response to stimulus|ion transmembrane transport|chloride transmembrane transport|sensory perception of sound|chloride channe…
Snrpe	9.68656e-62	0.655	0.327	3.00797e-57	-0.515152	1.54204	0.624842	Up	ENSMUSG00000090553	20643	protein_coding	small nuclear ribonucleoprotein E [Source:MGI Symbol;Acc:MGI:98346]	GO:0000398,GO:0005681,GO:0005634,GO:0003723,GO:0005737,GO:0006397,GO:0008380,GO:0046540,GO:0005829,GO:0005686,GO:0000387,GO:0005685,GO:0071007,GO:0071005,GO:0005687,GO:1990446,GO:0005682,GO:0005683,GO:0034709,GO:0034719,GO:0042633,GO:0034715	mRNA splicing, via spliceosome|spliceosomal complex|nucleus|RNA binding|cytoplasm|mRNA processing|RNA splicing|U4/U6 x U5 tri-snRNP complex|cytosol|U2 snRNP|spliceosomal snRNP assembly|U1 snRNP|U2-type catalytic step 2 spliceosome|U2-type precatalytic spliceosome|U4 snRNP|U1 snRNP binding|U5 snRNP|U7 snRNP|methylosome|SMN-Sm protein complex|hair cycle|pICln-Sm protein complex	mmu03040	Spliceosome
Tcf21	1.24551e-61	0.001	0.172	3.8677e-57	-5.93933	0.449244	-1.15443	Down	ENSMUSG00000045680	21412	protein_coding	transcription factor 21 [Source:MGI Symbol;Acc:MGI:1202715]	GO:0046983,GO:0003677,GO:0005634,GO:0007530,GO:0005515,GO:0000122,GO:0001822,GO:0001227,GO:0045944,GO:0009887,GO:0043425,GO:0001658,GO:0048286,GO:0001763,GO:0032835,GO:0030855,GO:0001944,GO:0060425,GO:0070888,GO:0001657,GO:0007548,GO:0048557,GO:0048608,GO:0048732,GO:0060008,GO:0060426,GO:0060435,GO:0060541,GO:0001228,GO:0042826,GO:0050681,GO:0014707,GO:0031063,GO:0048536,GO:0060021,GO:0060539,GO:…	protein dimerization activity|DNA binding|nucleus|sex determination|protein binding|negative regulation of transcription by RNA polymerase II|kidney development|DNA-binding transcription repressor activity, RNA polymerase II-specific|positive regulation of transcription by RNA polymerase II|animal organ morphogenesis|bHLH transcription factor binding|branching involved in ureteric bud morphogenes…
Col4a1	1.24596e-61	0.087	0.324	3.86909e-57	-2.06007	0.409128	-1.28938	Down	ENSMUSG00000031502	12826	protein_coding	collagen, type IV, alpha 1 [Source:MGI Symbol;Acc:MGI:88454]	GO:0005201,GO:0005581,GO:0005615,GO:0005576,GO:0031012,GO:0007420,GO:0007528,GO:0048514,GO:0030198,GO:0001525,GO:0005604,GO:0030020,GO:0062023,GO:0038063,GO:0071230,GO:0005587,GO:0048407,GO:0001569,GO:0061304,GO:0061333,GO:0071711,GO:0030855	extracellular matrix structural constituent|collagen trimer|extracellular space|extracellular region|extracellular matrix|brain development|neuromuscular junction development|blood vessel morphogenesis|extracellular matrix organization|angiogenesis|basement membrane|extracellular matrix structural constituent conferring tensile strength|collagen-containing extracellular matrix|collagen-activated …	mmu04151,mmu04512,mmu04510,mmu04926,mmu04974,mmu05200,mmu05222,mmu04933,mmu05165,mmu05146	PI3K-Akt signaling pathway|ECM-receptor interaction|Focal adhesion|Relaxin signaling pathway|Protein digestion and absorption|Pathways in cancer|Small cell lung cancer|AGE-RAGE signaling pathway in diabetic complications|Human papillomavirus infection|Amoebiasis
Vegfa	1.25287e-61	0.368	0.526	3.89054e-57	-0.317536	0.357088	-1.48565	Down	ENSMUSG00000023951	22339	protein_coding	vascular endothelial growth factor A [Source:MGI Symbol;Acc:MGI:103178]	GO:0008083,GO:0016020,GO:0007165,GO:0008201,GO:0005615,GO:0048873,GO:0005886,GO:0005634,GO:0009986,GO:0005737,GO:0042802,GO:0042803,GO:0046982,GO:0007275,GO:0045944,GO:0005125,GO:0005576,GO:0048593,GO:0005515,GO:0010628,GO:0001934,GO:0010629,GO:0051781,GO:0030154,GO:0048018,GO:0000122,GO:0001701,GO:0016477,GO:0001822,GO:0030141,GO:0007399,GO:0050731,GO:0006357,GO:0033138,GO:0043066,GO:0048514,GO:…	growth factor activity|membrane|signal transduction|heparin binding|extracellular space|homeostasis of number of cells within a tissue|plasma membrane|nucleus|cell surface|cytoplasm|identical protein binding|protein homodimerization activity|protein heterodimerization activity|multicellular organism development|positive regulation of transcription by RNA polymerase II|cytokine activity|extracellu…	mmu04014,mmu04015,mmu04010,mmu04370,mmu04066,mmu04151,mmu04060,mmu04510,mmu04926,mmu05200,mmu05206,mmu05205,mmu05212,mmu05211,mmu05219,mmu05323,mmu05418,mmu04933,mmu05167,mmu05165,mmu01521	Ras signaling pathway|Rap1 signaling pathway|MAPK signaling pathway|VEGF signaling pathway|HIF-1 signaling pathway|PI3K-Akt signaling pathway|Cytokine-cytokine receptor interaction|Focal adhesion|Relaxin signaling pathway|Pathways in cancer|MicroRNAs in cancer|Proteoglycans in cancer|Pancreatic cancer|Renal cell carcinoma|Bladder cancer|Rheumatoid arthritis|Fluid shear stress and atherosclerosis|…
Atp6v1g1	1.57066e-61	0.702	0.396	4.87738e-57	-0.13585	2.02118	1.0152	Up	ENSMUSG00000039105	66290	protein_coding	ATPase, H+ transporting, lysosomal V1 subunit G1 [Source:MGI Symbol;Acc:MGI:1913540]	GO:0042626,GO:1902600,GO:0016471,GO:0005886,GO:0005515,GO:0006811,GO:0005829,GO:0006879,GO:0005765,GO:0051117,GO:0016887,GO:0008553,GO:0036295	ATPase-coupled transmembrane transporter activity|proton transmembrane transport|vacuolar proton-transporting V-type ATPase complex|plasma membrane|protein binding|ion transport|cytosol|cellular iron ion homeostasis|lysosomal membrane|ATPase binding|ATPase activity|proton-exporting ATPase activity, phosphorylative mechanism|cellular response to increased oxygen levels	mmu00190,mmu04150,mmu04145,mmu04966,mmu04721,mmu05323	Oxidative phosphorylation|mTOR signaling pathway|Phagosome|Collecting duct acid secretion|Synaptic vesicle cycle|Rheumatoid arthritis
Mpc2	1.59509e-61	0.603	0.285	4.95323e-57	-0.749333	1.7143	0.777615	Up	ENSMUSG00000026568	70456	protein_coding	mitochondrial pyruvate carrier 2 [Source:MGI Symbol;Acc:MGI:1917706]	GO:0005743,GO:0006850,GO:0016020,GO:0016021,GO:0005739,GO:0061732,GO:0035774,GO:0050833,GO:0031305	mitochondrial inner membrane|mitochondrial pyruvate transmembrane transport|membrane|integral component of membrane|mitochondrion|mitochondrial acetyl-CoA biosynthetic process from pyruvate|positive regulation of insulin secretion involved in cellular response to glucose stimulus|pyruvate transmembrane transporter activity|integral component of mitochondrial inner membrane
Mgst1	1.77635e-61	0.745	0.42	5.5161e-57	0.111256	1.64238	0.715786	Up	ENSMUSG00000008540	56615	protein_coding	microsomal glutathione S-transferase 1 [Source:MGI Symbol;Acc:MGI:1913850]	GO:0016020,GO:0016021,GO:0016740,GO:0005634,GO:0042802,GO:0042803,GO:0005783,GO:0045177,GO:0004364,GO:0005739,GO:0098869,GO:0004602,GO:0005789,GO:0032496,GO:0042493,GO:0055114,GO:0005741,GO:0043231,GO:0006749,GO:0043295,GO:0005743,GO:0005778,GO:0070207,GO:0010243,GO:0071449	membrane|integral component of membrane|transferase activity|nucleus|identical protein binding|protein homodimerization activity|endoplasmic reticulum|apical part of cell|glutathione transferase activity|mitochondrion|cellular oxidant detoxification|glutathione peroxidase activity|endoplasmic reticulum membrane|response to lipopolysaccharide|response to drug|oxidation-reduction process|mitochondr…	mmu00480,mmu00980,mmu00982,mmu00983,mmu05200,mmu05204,mmu05225,mmu05418,mmu01524	Glutathione metabolism|Metabolism of xenobiotics by cytochrome P450|Drug metabolism - cytochrome P450|Drug metabolism - other enzymes|Pathways in cancer|Chemical carcinogenesis|Hepatocellular carcinoma|Fluid shear stress and atherosclerosis|Platinum drug resistance
Fau	1.85587e-61	0.953	0.848	5.76305e-57	1.39271	1.54817	0.630563	Up	ENSMUSG00000038274	14109	protein_coding	Finkel-Biskis-Reilly murine sarcoma virus (FBR-MuSV) ubiquitously expressed (fox derived) [Source:MGI Symbol;Acc:MGI:102547]	GO:0003735,GO:0006412,GO:0005622,GO:0005840,GO:0005515,GO:0002227,GO:0019731,GO:0050830,GO:0061844,GO:0005615,GO:0022627	structural constituent of ribosome|translation|intracellular|ribosome|protein binding|innate immune response in mucosa|antibacterial humoral response|defense response to Gram-positive bacterium|antimicrobial humoral immune response mediated by antimicrobial peptide|extracellular space|cytosolic small ribosomal subunit	mmu03010	Ribosome
Hnrnph1	2.05954e-61	0.62	0.742	6.39548e-57	0.483017	0.489507	-1.0306	Down	ENSMUSG00000007850	59013	protein_coding	heterogeneous nuclear ribonucleoprotein H1 [Source:MGI Symbol;Acc:MGI:1891925]	GO:0003676,GO:0005634,GO:0005654,GO:0005829,GO:0003723,GO:0005515,GO:0006397,GO:0008380,GO:0005681,GO:0071013,GO:0043484,GO:0098761	nucleic acid binding|nucleus|nucleoplasm|cytosol|RNA binding|protein binding|mRNA processing|RNA splicing|spliceosomal complex|catalytic step 2 spliceosome|regulation of RNA splicing|cellular response to interleukin-7
Rps29	2.48853e-61	0.919	0.803	7.72765e-57	1.19257	1.57626	0.656507	Up	ENSMUSG00000034892	20090	protein_coding	ribosomal protein S29 [Source:MGI Symbol;Acc:MGI:107681]	GO:0008270,GO:0003735,GO:0006412,GO:0005622,GO:0005840,GO:0046872,GO:0005737,GO:0005783,GO:0005829,GO:0043065,GO:0002181,GO:0005791,GO:0042788,GO:0022627,GO:0098556	zinc ion binding|structural constituent of ribosome|translation|intracellular|ribosome|metal ion binding|cytoplasm|endoplasmic reticulum|cytosol|positive regulation of apoptotic process|cytoplasmic translation|rough endoplasmic reticulum|polysomal ribosome|cytosolic small ribosomal subunit|cytoplasmic side of rough endoplasmic reticulum membrane	mmu03010	Ribosome
Arf5	3.05354e-61	0.73	0.406	9.48216e-57	-0.138835	1.57176	0.652377	Up	ENSMUSG00000020440	11844	protein_coding	ADP-ribosylation factor 5 [Source:MGI Symbol;Acc:MGI:99434]	GO:0005525,GO:0016020,GO:0005794,GO:0005737,GO:0015031,GO:0000166,GO:0005886,GO:0016192,GO:0048471,GO:0006886,GO:0005515,GO:0006890	GTP binding|membrane|Golgi apparatus|cytoplasm|protein transport|nucleotide binding|plasma membrane|vesicle-mediated transport|perinuclear region of cytoplasm|intracellular protein transport|protein binding|retrograde vesicle-mediated transport, Golgi to endoplasmic reticulum	mmu04144	Endocytosis
Rpl36a	4.42148e-61	0.78	0.505	1.373e-56	0.339958	1.72886	0.789823	Up	ENSMUSG00000079435	19982	protein_coding	ribosomal protein L36A [Source:MGI Symbol;Acc:MGI:1201789]	GO:0003735,GO:0006412,GO:0005622,GO:0005840,GO:0003674,GO:0008150,GO:0005737,GO:0022625	structural constituent of ribosome|translation|intracellular|ribosome|molecular_function|biological_process|cytoplasm|cytosolic large ribosomal subunit	mmu03010	Ribosome
Dbi	5.36489e-61	0.749	0.454	1.66596e-56	0.15096	2.1818	1.12552	Up	ENSMUSG00000026385	13167	protein_coding	diazepam binding inhibitor [Source:MGI Symbol;Acc:MGI:94865]	GO:0000062,GO:0005794,GO:0005615,GO:0005634,GO:0005737,GO:0005886,GO:0008289,GO:0005783,GO:0005739,GO:0008021,GO:0001662,GO:0043292,GO:0006641,GO:0097038,GO:0043588,GO:0046983,GO:0001942,GO:0060291,GO:0007611,GO:0051281,GO:0032228,GO:0046889,GO:0031999,GO:0014009,GO:0021670,GO:0036151,GO:0030156,GO:0036042	fatty-acyl-CoA binding|Golgi apparatus|extracellular space|nucleus|cytoplasm|plasma membrane|lipid binding|endoplasmic reticulum|mitochondrion|synaptic vesicle|behavioral fear response|contractile fiber|triglyceride metabolic process|perinuclear endoplasmic reticulum|skin development|protein dimerization activity|hair follicle development|long-term synaptic potentiation|learning or memory|positiv…	mmu03320	PPAR signaling pathway
Anxa5	2.06292e-60	0.573	0.629	6.40599e-56	0.120841	0.491395	-1.02505	Down	ENSMUSG00000027712	11747	protein_coding	annexin A5 [Source:MGI Symbol;Acc:MGI:106008]	GO:0005509,GO:0005544,GO:0050819,GO:0005615,GO:0009897,GO:0005634,GO:0005829,GO:0005737,GO:0010033,GO:0051260,GO:0005886,GO:0005783,GO:0042383,GO:0016020,GO:0005515,GO:0070588,GO:0007596,GO:0008021,GO:0017046,GO:0030971,GO:0030425,GO:0043679,GO:0043204,GO:0030018,GO:0043065,GO:0030195,GO:0043025,GO:0062023,GO:0005388,GO:0014704,GO:0007599,GO:0008201,GO:0051592,GO:0042995,GO:0051283,GO:0097211,GO:…	calcium ion binding|calcium-dependent phospholipid binding|negative regulation of coagulation|extracellular space|external side of plasma membrane|nucleus|cytosol|cytoplasm|response to organic substance|protein homooligomerization|plasma membrane|endoplasmic reticulum|sarcolemma|membrane|protein binding|calcium ion transmembrane transport|blood coagulation|synaptic vesicle|peptide hormone binding…
Ppp1r15a	2.68362e-60	0.454	0.684	8.33344e-56	0.143303	0.486305	-1.04007	Down	ENSMUSG00000040435	17872	protein_coding	protein phosphatase 1, regulatory subunit 15A [Source:MGI Symbol;Acc:MGI:1927072]	GO:0016020,GO:0005794,GO:0005737,GO:0005783,GO:0005739,GO:0005789,GO:0006915,GO:0019901,GO:0005741,GO:0019888,GO:0032515,GO:0006417,GO:0034976,GO:0010628,GO:0008157,GO:0035308,GO:0030968,GO:1903912,GO:1990441,GO:0000164,GO:0032516,GO:0036496,GO:0070972,GO:1902310,GO:1903917,GO:0019903,GO:0033138,GO:0045943,GO:0060734,GO:0070262,GO:1903573	membrane|Golgi apparatus|cytoplasm|endoplasmic reticulum|mitochondrion|endoplasmic reticulum membrane|apoptotic process|protein kinase binding|mitochondrial outer membrane|protein phosphatase regulator activity|negative regulation of phosphoprotein phosphatase activity|regulation of translation|response to endoplasmic reticulum stress|positive regulation of gene expression|protein phosphatase 1 b…	mmu04141	Protein processing in endoplasmic reticulum
Ndufs5	3.93248e-60	0.535	0.234	1.22115e-55	-1.01667	1.85	0.887526	Up	ENSMUSG00000028648	595136	protein_coding	NADH:ubiquinone oxidoreductase core subunit S5 [Source:MGI Symbol;Acc:MGI:1890889]	GO:0016020,GO:0003674,GO:0055114,GO:0005739,GO:0005743,GO:0070469,GO:0032981,GO:0005758,GO:0005747	membrane|molecular_function|oxidation-reduction process|mitochondrion|mitochondrial inner membrane|respirasome|mitochondrial respiratory chain complex I assembly|mitochondrial intermembrane space|mitochondrial respiratory chain complex I	mmu00190,mmu04723,mmu04714,mmu05010,mmu05012,mmu05016,mmu04932	Oxidative phosphorylation|Retrograde endocannabinoid signaling|Thermogenesis|Alzheimer's disease|Parkinson's disease|Huntington's disease|Non-alcoholic fatty liver disease (NAFLD)
Serinc3	4.07521e-60	0.511	0.606	1.26547e-55	-0.133548	0.503542	-0.989816	Down	ENSMUSG00000017707	26943	protein_coding	serine incorporator 3 [Source:MGI Symbol;Acc:MGI:1349457]	GO:0016020,GO:0006665,GO:0006658,GO:0016021,GO:0000139,GO:0005794,GO:0005886,GO:0051607,GO:0002376,GO:0045087,GO:0009597,GO:1902237	membrane|sphingolipid metabolic process|phosphatidylserine metabolic process|integral component of membrane|Golgi membrane|Golgi apparatus|plasma membrane|defense response to virus|immune system process|innate immune response|detection of virus|positive regulation of endoplasmic reticulum stress-induced intrinsic apoptotic signaling pathway
Rpl38	6.11046e-60	0.924	0.777	1.89748e-55	1.09548	1.54215	0.624947	Up	ENSMUSG00000057322	67671	protein_coding	ribosomal protein L38 [Source:MGI Symbol;Acc:MGI:1914921]	GO:0003735,GO:0006412,GO:0005622,GO:0005840,GO:0045202,GO:0014069,GO:0022625,GO:0001503,GO:0007605,GO:0001501,GO:0006417,GO:0042474,GO:0048318,GO:0042788,GO:0002181,GO:0034463,GO:0033291	structural constituent of ribosome|translation|intracellular|ribosome|synapse|postsynaptic density|cytosolic large ribosomal subunit|ossification|sensory perception of sound|skeletal system development|regulation of translation|middle ear morphogenesis|axial mesoderm development|polysomal ribosome|cytoplasmic translation|90S preribosome assembly|eukaryotic 80S initiation complex	mmu03010	Ribosome
Tomm7	6.29494e-60	0.704	0.382	1.95477e-55	-0.202147	1.65634	0.728002	Up	ENSMUSG00000028998	66169	protein_coding	translocase of outer mitochondrial membrane 7 [Source:MGI Symbol;Acc:MGI:1913419]	GO:0005742,GO:0030150,GO:0016020,GO:0016021,GO:0015031,GO:0005739,GO:0005741,GO:0031647,GO:1903955,GO:0098779	mitochondrial outer membrane translocase complex|protein import into mitochondrial matrix|membrane|integral component of membrane|protein transport|mitochondrion|mitochondrial outer membrane|regulation of protein stability|positive regulation of protein targeting to mitochondrion|positive regulation of mitophagy in response to mitochondrial depolarization	mmu04137	Mitophagy - animal
Igfbp3	7.95942e-60	0.033	0.228	2.47164e-55	-2.91957	0.349051	-1.51849	Down	ENSMUSG00000020427	16009	protein_coding	insulin-like growth factor binding protein 3 [Source:MGI Symbol;Acc:MGI:96438]	GO:0005576,GO:0005520,GO:0005615,GO:0005634,GO:0043666,GO:0001933,GO:0010906,GO:0008285,GO:0043065,GO:0001558,GO:0031994,GO:0040008,GO:0045663,GO:0043410,GO:0031091,GO:0010666,GO:0006468,GO:0019838,GO:0048662,GO:1902512,GO:0001968,GO:0005720,GO:0014912,GO:0001649,GO:0043568,GO:0042567,GO:0031995,GO:0043567,GO:0044342,GO:2000844,GO:0008160,GO:0042568	extracellular region|insulin-like growth factor binding|extracellular space|nucleus|regulation of phosphoprotein phosphatase activity|negative regulation of protein phosphorylation|regulation of glucose metabolic process|negative regulation of cell population proliferation|positive regulation of apoptotic process|regulation of cell growth|insulin-like growth factor I binding|regulation of growth|…	mmu04115,mmu04218,mmu05202	p53 signaling pathway|Cellular senescence|Transcriptional misregulation in cancers
Rpl6	8.79184e-60	0.876	0.674	2.73013e-55	0.847649	1.6205	0.696439	Up	ENSMUSG00000029614	19988	protein_coding	ribosomal protein L6 [Source:MGI Symbol;Acc:MGI:108057]	GO:0003735,GO:0006412,GO:0005622,GO:0005840,GO:0005634,GO:0005737,GO:0045202,GO:0003723,GO:0022625,GO:0005730,GO:0005783,GO:0014069,GO:0005829,GO:0002181,GO:0003729,GO:0000027,GO:0031672,GO:0036464,GO:0000049,GO:0005791,GO:0042788,GO:1990932	structural constituent of ribosome|translation|intracellular|ribosome|nucleus|cytoplasm|synapse|RNA binding|cytosolic large ribosomal subunit|nucleolus|endoplasmic reticulum|postsynaptic density|cytosol|cytoplasmic translation|mRNA binding|ribosomal large subunit assembly|A band|cytoplasmic ribonucleoprotein granule|tRNA binding|rough endoplasmic reticulum|polysomal ribosome|5.8S rRNA binding	mmu03010	Ribosome
Jun	1.20741e-59	0.529	0.798	3.74936e-55	0.903942	0.486463	-1.0396	Down	ENSMUSG00000052684	16476	protein_coding	jun proto-oncogene [Source:MGI Symbol;Acc:MGI:96646]	GO:0003677,GO:0006355,GO:0003700,GO:0005634,GO:0005654,GO:0043547,GO:0005829,GO:0005515,GO:0000790,GO:0042802,GO:0042803,GO:0046982,GO:0045944,GO:0003682,GO:0000122,GO:0006351,GO:0045893,GO:0001228,GO:0007265,GO:0000981,GO:0008134,GO:0045892,GO:0042493,GO:0000978,GO:0005667,GO:0043392,GO:0043565,GO:0008285,GO:0003690,GO:0043066,GO:0048146,GO:0005096,GO:0006366,GO:0010033,GO:0043065,GO:0043922,GO:…	DNA binding|regulation of transcription, DNA-templated|DNA-binding transcription factor activity|nucleus|nucleoplasm|positive regulation of GTPase activity|cytosol|protein binding|nuclear chromatin|identical protein binding|protein homodimerization activity|protein heterodimerization activity|positive regulation of transcription by RNA polymerase II|chromatin binding|negative regulation of transc…	mmu04010,mmu04012,mmu04310,mmu04668,mmu04024,mmu04137,mmu04210,mmu04510,mmu04530,mmu04620,mmu04621,mmu04625,mmu04660,mmu04658,mmu04659,mmu04657,mmu04662,mmu04912,mmu04915,mmu04921,mmu04926,mmu04722,mmu04380,mmu05200,mmu05231,mmu05203,mmu05210,mmu05211,mmu05224,mmu05323,mmu05321,mmu05030,mmu05031,mmu05418,mmu04932,mmu04933,mmu05132,mmu05133,mmu05166,mmu05164,mmu05161,mmu05168,mmu05167,mmu05169,mmu…	MAPK signaling pathway|ErbB signaling pathway|Wnt signaling pathway|TNF signaling pathway|cAMP signaling pathway|Mitophagy - animal|Apoptosis|Focal adhesion|Tight junction|Toll-like receptor signaling pathway|NOD-like receptor signaling pathway|C-type lectin receptor signaling pathway|T cell receptor signaling pathway|Th1 and Th2 cell differentiation|Th17 cell differentiation|IL-17 signaling path…
Slc38a2	1.73314e-59	0.531	0.79	5.38191e-55	0.640749	0.553462	-0.853444	Down	ENSMUSG00000022462	67760	protein_coding	solute carrier family 38, member 2 [Source:MGI Symbol;Acc:MGI:1915010]	GO:0016020,GO:0016021,GO:0005886,GO:0006811,GO:0005887,GO:0042383,GO:0006814,GO:0015293,GO:0030424,GO:0030425,GO:0043025,GO:0005903,GO:0006865,GO:0015171,GO:0003333,GO:0032328,GO:0015186,GO:0031460,GO:0006868,GO:0007565,GO:0021987,GO:0034198,GO:0071260	membrane|integral component of membrane|plasma membrane|ion transport|integral component of plasma membrane|sarcolemma|sodium ion transport|symporter activity|axon|dendrite|neuronal cell body|brush border|amino acid transport|amino acid transmembrane transporter activity|amino acid transmembrane transport|alanine transport|L-glutamine transmembrane transporter activity|glycine betaine transport|g…	mmu04974,mmu04724,mmu04727	Protein digestion and absorption|Glutamatergic synapse|GABAergic synapse
Rps2	2.38168e-59	0.961	0.841	7.39582e-55	1.37538	1.555	0.636915	Up	ENSMUSG00000044533	16898	protein_coding	ribosomal protein S2 [Source:MGI Symbol;Acc:MGI:105110]	GO:0003735,GO:0006412,GO:0005840,GO:0003723,GO:0015935,GO:1990904,GO:0005654,GO:0045202,GO:0051443,GO:0044877,GO:0019899,GO:0003729,GO:0017134,GO:0071353,GO:0022627,GO:0000028,GO:0001731,GO:0045471	structural constituent of ribosome|translation|ribosome|RNA binding|small ribosomal subunit|ribonucleoprotein complex|nucleoplasm|synapse|positive regulation of ubiquitin-protein transferase activity|protein-containing complex binding|enzyme binding|mRNA binding|fibroblast growth factor binding|cellular response to interleukin-4|cytosolic small ribosomal subunit|ribosomal small subunit assembly|f…	mmu03010	Ribosome
Rps24	2.43363e-59	0.964	0.909	7.55715e-55	1.56956	1.61092	0.687885	Up	ENSMUSG00000025290	20088	protein_coding	ribosomal protein S24 [Source:MGI Symbol;Acc:MGI:98147]	GO:0003735,GO:0006412,GO:0005622,GO:0005840,GO:0042274,GO:0006364,GO:0034101,GO:0015935,GO:0022627,GO:0031369	structural constituent of ribosome|translation|intracellular|ribosome|ribosomal small subunit biogenesis|rRNA processing|erythrocyte homeostasis|small ribosomal subunit|cytosolic small ribosomal subunit|translation initiation factor binding	mmu03010	Ribosome
Elob	4.25732e-59	0.703	0.385	1.32202e-54	-0.205643	1.6213	0.697152	Up	ENSMUSG00000055839	67673	protein_coding	elongin B [Source:MGI Symbol;Acc:MGI:1914923]	GO:0005515,GO:0006368,GO:0070449,GO:0030891,GO:0005634,GO:0045944,GO:0016567,GO:0044877,GO:0003713,GO:0005667,GO:0031625,GO:0031462,GO:0031466	protein binding|transcription elongation from RNA polymerase II promoter|elongin complex|VCB complex|nucleus|positive regulation of transcription by RNA polymerase II|protein ubiquitination|protein-containing complex binding|transcription coactivator activity|transcription factor complex|ubiquitin protein ligase binding|Cul2-RING ubiquitin ligase complex|Cul5-RING ubiquitin ligase complex	mmu04120,mmu04066,mmu05200,mmu05211	Ubiquitin mediated proteolysis|HIF-1 signaling pathway|Pathways in cancer|Renal cell carcinoma
Krt15	5.73479e-59	0.242	0.052	1.78082e-54	-2.46046	2.5768	1.36558	Up	ENSMUSG00000054146	16665	protein_coding	keratin 15 [Source:MGI Symbol;Acc:MGI:96689]	GO:0005198,GO:0005882,GO:0097110	structural molecule activity|intermediate filament|scaffold protein binding	mmu04915	Estrogen signaling pathway
Dnajb4	5.9676e-59	0.359	0.504	1.85312e-54	-0.596355	0.48242	-1.05164	Down	ENSMUSG00000028035	67035	protein_coding	DnaJ heat shock protein family (Hsp40) member B4 [Source:MGI Symbol;Acc:MGI:1914285]	GO:0006457,GO:0051082,GO:0016020,GO:0005886,GO:0005654,GO:0005829,GO:0005737,GO:0032781,GO:0051087,GO:0001671,GO:0051085	protein folding|unfolded protein binding|membrane|plasma membrane|nucleoplasm|cytosol|cytoplasm|positive regulation of ATPase activity|chaperone binding|ATPase activator activity|chaperone cofactor-dependent protein refolding
Morf4l2	6.82029e-59	0.505	0.566	2.1179e-54	-0.170787	0.537952	-0.89445	Down	ENSMUSG00000031422	56397	protein_coding	mortality factor 4 like 2 [Source:MGI Symbol;Acc:MGI:1927167]	GO:0006355,GO:0005634,GO:0006325,GO:0035267,GO:0005654,GO:0005886,GO:0006281,GO:0006974,GO:0005730,GO:0000123,GO:0040008,GO:0006342,GO:0016573,GO:0016575,GO:0043967,GO:0043968,GO:0045944,GO:0051155	regulation of transcription, DNA-templated|nucleus|chromatin organization|NuA4 histone acetyltransferase complex|nucleoplasm|plasma membrane|DNA repair|cellular response to DNA damage stimulus|nucleolus|histone acetyltransferase complex|regulation of growth|chromatin silencing|histone acetylation|histone deacetylation|histone H4 acetylation|histone H2A acetylation|positive regulation of transcrip…
Reg3g	1.01062e-58	0.131	0.001	3.13829e-54	-4.86037	6.17672	2.62684	Up	ENSMUSG00000030017	19695	protein_coding	regenerating islet-derived 3 gamma [Source:MGI Symbol;Acc:MGI:109406]	GO:0005615,GO:0005737,GO:0005576,GO:0009617,GO:0030246,GO:0008284,GO:0006953,GO:0004888,GO:0061844,GO:0042834,GO:0006954,GO:0062023,GO:0070492,GO:0043434,GO:0044278,GO:0090303,GO:0010838,GO:0045617,GO:0051715,GO:0044216,GO:0002755,GO:0050829,GO:0050830,GO:0030141	extracellular space|cytoplasm|extracellular region|response to bacterium|carbohydrate binding|positive regulation of cell population proliferation|acute-phase response|transmembrane signaling receptor activity|antimicrobial humoral immune response mediated by antimicrobial peptide|peptidoglycan binding|inflammatory response|collagen-containing extracellular matrix|oligosaccharide binding|response…
Ndufa13	1.05294e-58	0.642	0.323	3.2697e-54	-0.485839	1.58133	0.661141	Up	ENSMUSG00000036199	67184	protein_coding	NADH:ubiquinone oxidoreductase subunit A13 [Source:MGI Symbol;Acc:MGI:1914434]	GO:0016020,GO:0016021,GO:0005634,GO:0005654,GO:0005737,GO:0055114,GO:0005739,GO:0005743,GO:0035458,GO:0045892,GO:0005524,GO:0006915,GO:0070469,GO:0043280,GO:0031966,GO:0045732,GO:0030308,GO:0032981,GO:0071300,GO:0072593,GO:0008137,GO:0097190,GO:2001243,GO:0005747,GO:0097191,GO:0003954,GO:0045039,GO:0005746	membrane|integral component of membrane|nucleus|nucleoplasm|cytoplasm|oxidation-reduction process|mitochondrion|mitochondrial inner membrane|cellular response to interferon-beta|negative regulation of transcription, DNA-templated|ATP binding|apoptotic process|respirasome|positive regulation of cysteine-type endopeptidase activity involved in apoptotic process|mitochondrial membrane|positive regul…	mmu00190,mmu04723,mmu04714,mmu05010,mmu05012,mmu05016,mmu04932	Oxidative phosphorylation|Retrograde endocannabinoid signaling|Thermogenesis|Alzheimer's disease|Parkinson's disease|Huntington's disease|Non-alcoholic fatty liver disease (NAFLD)
Rps27	1.12107e-58	0.935	0.841	3.48125e-54	1.33043	1.58703	0.666326	Up	ENSMUSG00000090733	57294	protein_coding	ribosomal protein S27 [Source:MGI Symbol;Acc:MGI:1888676]	GO:0003735,GO:0006412,GO:0005622,GO:0005840,GO:0046872,GO:0005515,GO:0006364,GO:0022627,GO:0000028,GO:0005634,GO:0014069	structural constituent of ribosome|translation|intracellular|ribosome|metal ion binding|protein binding|rRNA processing|cytosolic small ribosomal subunit|ribosomal small subunit assembly|nucleus|postsynaptic density	mmu03010	Ribosome
Lrat	2.83201e-58	0.01	0.186	8.79424e-54	-4.13611	0.437559	-1.19245	Down	ENSMUSG00000028003	79235	protein_coding	lecithin-retinol acyltransferase (phosphatidylcholine-retinol-O-acyltransferase) [Source:MGI Symbol;Acc:MGI:1891259]	GO:0016020,GO:0016021,GO:0016740,GO:0048471,GO:0005737,GO:0050896,GO:0043231,GO:0009617,GO:0005783,GO:0005789,GO:0005768,GO:0007601,GO:0016746,GO:1990830,GO:0042572,GO:0001972,GO:0019841,GO:0047173,GO:0006776,GO:0032526,GO:0033189,GO:0005771,GO:0005791,GO:0008374,GO:0006653,GO:0032370,GO:0102279	membrane|integral component of membrane|transferase activity|perinuclear region of cytoplasm|cytoplasm|response to stimulus|intracellular membrane-bounded organelle|response to bacterium|endoplasmic reticulum|endoplasmic reticulum membrane|endosome|visual perception|transferase activity, transferring acyl groups|cellular response to leukemia inhibitory factor|retinol metabolic process|retinoic ac…	mmu00830,mmu04977	Retinol metabolism|Vitamin digestion and absorption
2410015M20Rik	3.05131e-58	0.478	0.189	9.47524e-54	-1.38998	1.75221	0.809174	Up	--	--	--	--	--	--	--	--
Rab27a	3.19687e-58	0.258	0.045	9.92725e-54	-2.81406	1.71643	0.779413	Up	ENSMUSG00000032202	11891	protein_coding	RAB27A, member RAS oncogene family [Source:MGI Symbol;Acc:MGI:1861441]	GO:0005525,GO:0003924,GO:0016020,GO:0016787,GO:0005794,GO:0005515,GO:0000166,GO:0016324,GO:0010628,GO:0050766,GO:0005768,GO:0005764,GO:0030141,GO:0030425,GO:0005770,GO:0019904,GO:0019003,GO:0006886,GO:0030667,GO:0016192,GO:0042470,GO:0006887,GO:0043473,GO:0043320,GO:0045921,GO:1903307,GO:0033093,GO:0070382,GO:0007596,GO:0019882,GO:0032482,GO:0006605,GO:0032402,GO:1990182,GO:0097278,GO:0030318,GO:…	GTP binding|GTPase activity|membrane|hydrolase activity|Golgi apparatus|protein binding|nucleotide binding|apical plasma membrane|positive regulation of gene expression|positive regulation of phagocytosis|endosome|lysosome|secretory granule|dendrite|late endosome|protein domain specific binding|GDP binding|intracellular protein transport|secretory granule membrane|vesicle-mediated transport|melan…
Aldh1a7	4.1297e-58	0.34	0.089	1.28239e-53	-2.07173	1.61668	0.69303	Up	ENSMUSG00000024747	26358	protein_coding	aldehyde dehydrogenase family 1, subfamily A7 [Source:MGI Symbol;Acc:MGI:1347050]	GO:0055114,GO:0016491,GO:0016620,GO:0005737,GO:0004029,GO:0043878,GO:0006068,GO:0018479	oxidation-reduction process|oxidoreductase activity|oxidoreductase activity, acting on the aldehyde or oxo group of donors, NAD or NADP as acceptor|cytoplasm|aldehyde dehydrogenase (NAD) activity|glyceraldehyde-3-phosphate dehydrogenase (NAD+) (non-phosphorylating) activity|ethanol catabolic process|benzaldehyde dehydrogenase (NAD+) activity	mmu00830	Retinol metabolism
Mrpl52	7.43941e-58	0.573	0.262	2.31016e-53	-0.852711	1.5897	0.668753	Up	ENSMUSG00000010406	68836	protein_coding	mitochondrial ribosomal protein L52 [Source:MGI Symbol;Acc:MGI:1916086]	GO:0003735,GO:0005762,GO:0032543,GO:0005739,GO:0006412,GO:0005840	structural constituent of ribosome|mitochondrial large ribosomal subunit|mitochondrial translation|mitochondrion|translation|ribosome
Rpl17	8.03424e-58	0.917	0.743	2.49487e-53	1.06311	1.57556	0.655865	Up	ENSMUSG00000062328	319195	protein_coding	ribosomal protein L17 [Source:MGI Symbol;Acc:MGI:2448270]	GO:0003735,GO:0006412,GO:0005622,GO:0005840,GO:0015934	structural constituent of ribosome|translation|intracellular|ribosome|large ribosomal subunit	mmu03010	Ribosome
Rpl8	8.57726e-58	0.931	0.799	2.6635e-53	1.21403	1.58801	0.667217	Up	ENSMUSG00000003970	26961	protein_coding	ribosomal protein L8 [Source:MGI Symbol;Acc:MGI:1350927]	GO:0003735,GO:0006412,GO:0005840,GO:0003723,GO:0015934,GO:0005737,GO:0045202,GO:0014069,GO:0005515,GO:0022625,GO:0002181,GO:0098794,GO:0019843,GO:0042788	structural constituent of ribosome|translation|ribosome|RNA binding|large ribosomal subunit|cytoplasm|synapse|postsynaptic density|protein binding|cytosolic large ribosomal subunit|cytoplasmic translation|postsynapse|rRNA binding|polysomal ribosome	mmu03010	Ribosome
Naca	1.6512e-57	0.866	0.636	5.12748e-53	0.724583	1.62812	0.703203	Up	ENSMUSG00000061315	17938	protein_coding	nascent polypeptide-associated complex alpha polypeptide [Source:MGI Symbol;Acc:MGI:106095]	GO:0005854,GO:0003677,GO:0005634,GO:0005737,GO:0015031,GO:0003713,GO:0043403,GO:0017025,GO:0061384,GO:2000138,GO:0051451,GO:1901228,GO:0003231,GO:0010664,GO:0048633,GO:0048742,GO:1901227,GO:1903508	nascent polypeptide-associated complex|DNA binding|nucleus|cytoplasm|protein transport|transcription coactivator activity|skeletal muscle tissue regeneration|TBP-class protein binding|heart trabecula morphogenesis|positive regulation of cell proliferation involved in heart morphogenesis|myoblast migration|positive regulation of transcription from RNA polymerase II promoter involved in heart devel…
Cavin1	1.73979e-57	0.356	0.518	5.40256e-53	-0.441391	0.474622	-1.07515	Down	ENSMUSG00000004044	19285	protein_coding	caveolae associated 1 [Source:MGI Symbol;Acc:MGI:1277968]	GO:0005901,GO:0006363,GO:0016020,GO:0005886,GO:0005634,GO:0032991,GO:0003723,GO:0005737,GO:0042802,GO:0005739,GO:0043231,GO:0005515,GO:0005783,GO:0005829,GO:0045121,GO:0006353,GO:0006361,GO:2000147,GO:0019843,GO:0042134,GO:0009303,GO:0009306	caveola|termination of RNA polymerase I transcription|membrane|plasma membrane|nucleus|protein-containing complex|RNA binding|cytoplasm|identical protein binding|mitochondrion|intracellular membrane-bounded organelle|protein binding|endoplasmic reticulum|cytosol|membrane raft|DNA-templated transcription, termination|transcription initiation from RNA polymerase I promoter|positive regulation of ce…
Serf2	3.23017e-57	0.857	0.572	1.00306e-52	0.501654	1.51928	0.603391	Up	ENSMUSG00000074884	378702	protein_coding	small EDRK-rich factor 2 [Source:MGI Symbol;Acc:MGI:1337041]	GO:0003674,GO:0005575,GO:0005634,GO:0005829,GO:0031648	molecular_function|cellular_component|nucleus|cytosol|protein destabilization
Cfh	3.28389e-57	0.104	0.353	1.01975e-52	-1.43576	0.419672	-1.25267	Down	ENSMUSG00000026365	12628	protein_coding	complement component factor h [Source:MGI Symbol;Acc:MGI:88385]	GO:0005615,GO:0005634,GO:0008201,GO:0005737,GO:0005886,GO:0005576,GO:0005515,GO:0002376,GO:0045087,GO:0043395,GO:0001851,GO:0030449,GO:1903659,GO:0006956,GO:0006957,GO:0045919	extracellular space|nucleus|heparin binding|cytoplasm|plasma membrane|extracellular region|protein binding|immune system process|innate immune response|heparan sulfate proteoglycan binding|complement component C3b binding|regulation of complement activation|regulation of complement-dependent cytotoxicity|complement activation|complement activation, alternative pathway|positive regulation of cytol…	mmu04610,mmu05150	Complement and coagulation cascades|Staphylococcus aureus infection
Tceal9	3.45647e-57	0.665	0.352	1.07334e-52	-0.252251	1.84634	0.884665	Up	ENSMUSG00000042712	22381	protein_coding	transcription elongation factor A like 9 [Source:MGI Symbol;Acc:MGI:109567]	GO:0005634,GO:0050699	nucleus|WW domain binding
Atp5o.1	3.86323e-57	0.534	0.235	1.19965e-52	-1.00004	1.78654	0.837168	Up	--	--	--	--	--	--	--	--
Atp6v1c2	4.19123e-57	0.291	0.063	1.3015e-52	-2.48991	1.70903	0.773175	Up	ENSMUSG00000020566	68775	protein_coding	ATPase, H+ transporting, lysosomal V1 subunit C2 [Source:MGI Symbol;Acc:MGI:1916025]	GO:0015078,GO:0033180,GO:0006811,GO:1902600,GO:0046961,GO:0046983,GO:0008553,GO:0030177,GO:0000221	proton transmembrane transporter activity|proton-transporting V-type ATPase, V1 domain|ion transport|proton transmembrane transport|proton-transporting ATPase activity, rotational mechanism|protein dimerization activity|proton-exporting ATPase activity, phosphorylative mechanism|positive regulation of Wnt signaling pathway|vacuolar proton-transporting V-type ATPase, V1 domain	mmu00190,mmu04150,mmu04145,mmu04966,mmu04721,mmu05323	Oxidative phosphorylation|mTOR signaling pathway|Phagosome|Collecting duct acid secretion|Synaptic vesicle cycle|Rheumatoid arthritis
Psmb1	5.61511e-57	0.606	0.294	1.74366e-52	-0.690872	1.60725	0.684595	Up	ENSMUSG00000014769	19170	protein_coding	proteasome (prosome, macropain) subunit, beta type 1 [Source:MGI Symbol;Acc:MGI:104884]	GO:0004175,GO:0051603,GO:0005839,GO:0004298,GO:0016787,GO:0005634,GO:0008233,GO:0006508,GO:0005737,GO:0043161,GO:0000502,GO:0005829,GO:0005654,GO:0010498,GO:0010499,GO:0019774	endopeptidase activity|proteolysis involved in cellular protein catabolic process|proteasome core complex|threonine-type endopeptidase activity|hydrolase activity|nucleus|peptidase activity|proteolysis|cytoplasm|proteasome-mediated ubiquitin-dependent protein catabolic process|proteasome complex|cytosol|nucleoplasm|proteasomal protein catabolic process|proteasomal ubiquitin-independent protein ca…	mmu03050	Proteasome
Erh	5.88564e-57	0.406	0.136	1.82767e-52	-1.83406	1.57168	0.652303	Up	ENSMUSG00000021131	13877	protein_coding	ERH mRNA splicing and mitosis factor [Source:MGI Symbol;Acc:MGI:108089]	GO:0006221,GO:0045747,GO:0016020,GO:0007049,GO:0030496,GO:0008327,GO:0001649,GO:0034709	pyrimidine nucleotide biosynthetic process|positive regulation of Notch signaling pathway|membrane|cell cycle|midbody|methyl-CpG binding|osteoblast differentiation|methylosome
Rps20	8.1129e-57	0.953	0.839	2.5193e-52	1.36651	1.61612	0.692531	Up	ENSMUSG00000028234	67427	protein_coding	ribosomal protein S20 [Source:MGI Symbol;Acc:MGI:1914677]	GO:0003735,GO:0006412,GO:0005622,GO:0005840,GO:0003723,GO:0015935,GO:0005737,GO:0045202,GO:0022627	structural constituent of ribosome|translation|intracellular|ribosome|RNA binding|small ribosomal subunit|cytoplasm|synapse|cytosolic small ribosomal subunit	mmu03010	Ribosome
Tspo	9.27135e-57	0.707	0.397	2.87903e-52	-0.0882089	1.88202	0.912284	Up	ENSMUSG00000041736	12257	protein_coding	translocator protein [Source:MGI Symbol;Acc:MGI:88222]	GO:0016021,GO:0016020,GO:0005739,GO:0005783,GO:0006869,GO:0060253,GO:0006694,GO:0043065,GO:0015485,GO:0031966,GO:0006821,GO:0006811,GO:0051928,GO:0005741,GO:0048266,GO:0032720,GO:0008347,GO:0045019,GO:0010940,GO:0051901,GO:0060252,GO:2000379,GO:0031397,GO:0008503,GO:0005497,GO:0072655,GO:0050810,GO:0060242,GO:0044325,GO:0007568,GO:0010042,GO:0010266,GO:0010823,GO:0014012,GO:0030325,GO:0032570,GO:…	integral component of membrane|membrane|mitochondrion|endoplasmic reticulum|lipid transport|negative regulation of glial cell proliferation|steroid biosynthetic process|positive regulation of apoptotic process|cholesterol binding|mitochondrial membrane|chloride transport|ion transport|positive regulation of calcium ion transport|mitochondrial outer membrane|behavioral response to pain|negative re…	mmu04080,mmu04979,mmu05166	Neuroactive ligand-receptor interaction|Cholesterol metabolism|HTLV-I infection
Wnk1	1.02041e-56	0.507	0.631	3.16867e-52	0.0200763	0.508389	-0.975996	Down	ENSMUSG00000045962	232341	protein_coding	WNK lysine deficient protein kinase 1 [Source:MGI Symbol;Acc:MGI:2442092]	GO:0005524,GO:0006468,GO:0004674,GO:0004672,GO:0016740,GO:0005829,GO:0005515,GO:0005737,GO:0006811,GO:0000166,GO:0035556,GO:0016020,GO:0016301,GO:0016310,GO:0010923,GO:0071901,GO:0019901,GO:0019902,GO:0032147,GO:0090263,GO:0046777,GO:0000287,GO:0071277,GO:0006469,GO:0002028,GO:0050801,GO:0034260,GO:0019869,GO:0010820,GO:0034115,GO:0004860,GO:0003084,GO:0033673,GO:1903038,GO:1990869,GO:0010766,GO:…	ATP binding|protein phosphorylation|protein serine/threonine kinase activity|protein kinase activity|transferase activity|cytosol|protein binding|cytoplasm|ion transport|nucleotide binding|intracellular signal transduction|membrane|kinase activity|phosphorylation|negative regulation of phosphatase activity|negative regulation of protein serine/threonine kinase activity|protein kinase binding|phos…
Ndufb11	1.11981e-56	0.661	0.349	3.47735e-52	-0.440719	1.66774	0.737897	Up	ENSMUSG00000031059	104130	protein_coding	NADH:ubiquinone oxidoreductase subunit B11 [Source:MGI Symbol;Acc:MGI:1349919]	GO:0016020,GO:0016021,GO:0003674,GO:0055114,GO:0005739,GO:0005743,GO:0070469,GO:0032981,GO:0005747	membrane|integral component of membrane|molecular_function|oxidation-reduction process|mitochondrion|mitochondrial inner membrane|respirasome|mitochondrial respiratory chain complex I assembly|mitochondrial respiratory chain complex I	mmu00190,mmu04723,mmu04714,mmu05010,mmu05012,mmu05016,mmu04932	Oxidative phosphorylation|Retrograde endocannabinoid signaling|Thermogenesis|Alzheimer's disease|Parkinson's disease|Huntington's disease|Non-alcoholic fatty liver disease (NAFLD)
Lamtor2	1.8563e-56	0.501	0.206	5.76435e-52	-1.21796	1.66889	0.738887	Up	ENSMUSG00000028062	83409	protein_coding	late endosomal/lysosomal adaptor, MAPK and MTOR activator 2 [Source:MGI Symbol;Acc:MGI:1932697]	GO:0005085,GO:0032008,GO:0016020,GO:0005515,GO:0005768,GO:0060090,GO:0034613,GO:0005764,GO:0005765,GO:0005770,GO:0071230,GO:0031902,GO:0001558,GO:0000186,GO:0071986	guanyl-nucleotide exchange factor activity|positive regulation of TOR signaling|membrane|protein binding|endosome|molecular adaptor activity|cellular protein localization|lysosome|lysosomal membrane|late endosome|cellular response to amino acid stimulus|late endosome membrane|regulation of cell growth|activation of MAPKK activity|Ragulator complex	mmu04150	mTOR signaling pathway
Il6	2.48152e-56	0.046	0.246	7.70588e-52	-2.5056	0.314748	-1.66773	Down	ENSMUSG00000025746	16193	protein_coding	interleukin 6 [Source:MGI Symbol;Acc:MGI:96559]	GO:0005576,GO:0005125,GO:0006955,GO:0005138,GO:0014015,GO:0045944,GO:0007165,GO:0005615,GO:0009897,GO:0005515,GO:0005737,GO:0010628,GO:0045893,GO:0008083,GO:0071222,GO:0006954,GO:0032755,GO:0042832,GO:0072540,GO:0051384,GO:0042593,GO:0042981,GO:0050731,GO:0051897,GO:0033138,GO:0019221,GO:0006953,GO:0008285,GO:0045429,GO:0010976,GO:0051091,GO:0043066,GO:0005102,GO:0043065,GO:0008284,GO:0070374,GO:…	extracellular region|cytokine activity|immune response|interleukin-6 receptor binding|positive regulation of gliogenesis|positive regulation of transcription by RNA polymerase II|signal transduction|extracellular space|external side of plasma membrane|protein binding|cytoplasm|positive regulation of gene expression|positive regulation of transcription, DNA-templated|growth factor activity|cellula…	mmu04630,mmu04668,mmu04066,mmu04068,mmu04151,mmu04060,mmu04218,mmu04640,mmu04620,mmu04621,mmu04623,mmu04625,mmu04659,mmu04657,mmu04672,mmu05200,mmu05202,mmu05323,mmu05321,mmu05332,mmu05020,mmu05410,mmu04932,mmu04931,mmu04933,mmu05132,mmu05133,mmu05134,mmu05152,mmu05166,mmu05162,mmu05164,mmu05161,mmu05168,mmu05167,mmu05146,mmu05144,mmu05142,mmu05143,mmu01521,mmu01523	Jak-STAT signaling pathway|TNF signaling pathway|HIF-1 signaling pathway|FoxO signaling pathway|PI3K-Akt signaling pathway|Cytokine-cytokine receptor interaction|Cellular senescence|Hematopoietic cell lineage|Toll-like receptor signaling pathway|NOD-like receptor signaling pathway|Cytosolic DNA-sensing pathway|C-type lectin receptor signaling pathway|Th17 cell differentiation|IL-17 signaling path…
Mamdc2	3.23495e-56	0	0.151	1.00455e-51	#NAME?	0.500825	-0.997623	Down	ENSMUSG00000033207	71738	protein_coding	MAM domain containing 2 [Source:MGI Symbol;Acc:MGI:1918988]	GO:0016020,GO:0005783	membrane|endoplasmic reticulum
Zbtb20	6.84958e-56	0.339	0.523	2.127e-51	-0.481144	0.46378	-1.10849	Down	ENSMUSG00000022708	56490	protein_coding	zinc finger and BTB domain containing 20 [Source:MGI Symbol;Acc:MGI:1929213]	GO:0005515,GO:0003676,GO:0046872,GO:0003677,GO:0005634,GO:0005654,GO:0016604,GO:0005737,GO:0000977,GO:0000122,GO:0001227,GO:0044212,GO:0071333,GO:0055088,GO:0010629,GO:0032728,GO:0045892,GO:0046889,GO:0045821,GO:0032755,GO:0032760	protein binding|nucleic acid binding|metal ion binding|DNA binding|nucleus|nucleoplasm|nuclear body|cytoplasm|RNA polymerase II regulatory region sequence-specific DNA binding|negative regulation of transcription by RNA polymerase II|DNA-binding transcription repressor activity, RNA polymerase II-specific|transcription regulatory region DNA binding|cellular response to glucose stimulus|lipid home…
Mxra8	1.37452e-55	0.064	0.278	4.26829e-51	-2.38672	0.405874	-1.3009	Down	ENSMUSG00000029070	74761	protein_coding	matrix-remodelling associated 8 [Source:MGI Symbol;Acc:MGI:1922011]	GO:0016021,GO:0007155,GO:0016020,GO:0003674,GO:0005886,GO:0008150,GO:0005634,GO:0005737,GO:0030054,GO:0042995,GO:0009986,GO:0005923,GO:0060170,GO:0060857	integral component of membrane|cell adhesion|membrane|molecular_function|plasma membrane|biological_process|nucleus|cytoplasm|cell junction|cell projection|cell surface|bicellular tight junction|ciliary membrane|establishment of glial blood-brain barrier
Rbx1	1.58441e-55	0.714	0.404	4.92006e-51	-0.144483	1.51858	0.60272	Up	ENSMUSG00000022400	56438	protein_coding	ring-box 1 [Source:MGI Symbol;Acc:MGI:1891829]	GO:0008270,GO:0016740,GO:0046872,GO:0005634,GO:0005515,GO:0005737,GO:0006281,GO:0006974,GO:0016567,GO:0006511,GO:0031146,GO:0005829,GO:0044877,GO:0004842,GO:0097602,GO:0045116,GO:0031463,GO:0030163,GO:0031461,GO:0031465,GO:0080008,GO:0061630,GO:0005680,GO:0005654,GO:0019788,GO:0031462,GO:0031467,GO:0043224,GO:0000151,GO:0034450,GO:0043161,GO:0006513,GO:0030891,GO:0019005,GO:0008134,GO:0008190,GO:…	zinc ion binding|transferase activity|metal ion binding|nucleus|protein binding|cytoplasm|DNA repair|cellular response to DNA damage stimulus|protein ubiquitination|ubiquitin-dependent protein catabolic process|SCF-dependent proteasomal ubiquitin-dependent protein catabolic process|cytosol|protein-containing complex binding|ubiquitin-protein transferase activity|cullin family protein binding|prot…	mmu04141,mmu04120,mmu03420,mmu04310,mmu04350,mmu04066,mmu04110,mmu04114,mmu04710,mmu05200,mmu05211	Protein processing in endoplasmic reticulum|Ubiquitin mediated proteolysis|Nucleotide excision repair|Wnt signaling pathway|TGF-beta signaling pathway|HIF-1 signaling pathway|Cell cycle|Oocyte meiosis|Circadian rhythm|Pathways in cancer|Renal cell carcinoma
Qk	1.67544e-55	0.427	0.517	5.20276e-51	-0.41554	0.446218	-1.16418	Down	ENSMUSG00000062078	19317	protein_coding	quaking [Source:MGI Symbol;Acc:MGI:97837]	GO:0003723,GO:0003676,GO:0005634,GO:0005737,GO:0007275,GO:0003729,GO:0045202,GO:0010628,GO:0030154,GO:0006397,GO:0008380,GO:0051028,GO:0001570,GO:0010976,GO:0017124,GO:0010667,GO:0007286,GO:0048714,GO:0048255,GO:0006417,GO:0042692,GO:0042552,GO:0008366,GO:0042759	RNA binding|nucleic acid binding|nucleus|cytoplasm|multicellular organism development|mRNA binding|synapse|positive regulation of gene expression|cell differentiation|mRNA processing|RNA splicing|mRNA transport|vasculogenesis|positive regulation of neuron projection development|SH3 domain binding|negative regulation of cardiac muscle cell apoptotic process|spermatid development|positive regulatio…
Ndufa11	2.29488e-55	0.512	0.221	7.12628e-51	-1.1406	1.70422	0.769113	Up	ENSMUSG00000002379	69875	protein_coding	NADH:ubiquinone oxidoreductase subunit A11 [Source:MGI Symbol;Acc:MGI:1917125]	GO:0005747,GO:0032981	mitochondrial respiratory chain complex I|mitochondrial respiratory chain complex I assembly	mmu00190,mmu04723,mmu04714,mmu05010,mmu05012,mmu05016,mmu04932	Oxidative phosphorylation|Retrograde endocannabinoid signaling|Thermogenesis|Alzheimer's disease|Parkinson's disease|Huntington's disease|Non-alcoholic fatty liver disease (NAFLD)
Rpl27	3.0486e-55	0.792	0.515	9.46681e-51	0.319402	1.60548	0.683003	Up	ENSMUSG00000063316	19942	protein_coding	ribosomal protein L27 [Source:MGI Symbol;Acc:MGI:98036]	GO:0003735,GO:0006412,GO:0005622,GO:0005840,GO:0005737,GO:0022625,GO:0005783,GO:0006364,GO:0005829,GO:1990904,GO:0005791,GO:0015934,GO:0098556	structural constituent of ribosome|translation|intracellular|ribosome|cytoplasm|cytosolic large ribosomal subunit|endoplasmic reticulum|rRNA processing|cytosol|ribonucleoprotein complex|rough endoplasmic reticulum|large ribosomal subunit|cytoplasmic side of rough endoplasmic reticulum membrane	mmu03010	Ribosome
Cebpa	3.84044e-55	0.461	0.179	1.19257e-50	-1.22312	1.8628	0.89747	Up	ENSMUSG00000034957	12606	protein_coding	CCAAT/enhancer binding protein (C/EBP), alpha [Source:MGI Symbol;Acc:MGI:99480]	GO:0006355,GO:0003700,GO:0050729,GO:0003677,GO:0005634,GO:0005654,GO:0032991,GO:0005515,GO:0042803,GO:0046982,GO:0007275,GO:0045944,GO:0003682,GO:0043231,GO:0006351,GO:0045893,GO:0000978,GO:0001228,GO:0005730,GO:0000122,GO:0045892,GO:0044877,GO:0001892,GO:0006357,GO:0008134,GO:0043565,GO:0008285,GO:0019904,GO:0019900,GO:0003713,GO:0000981,GO:0042826,GO:0044212,GO:0048839,GO:2000144,GO:0048469,GO:…	regulation of transcription, DNA-templated|DNA-binding transcription factor activity|positive regulation of inflammatory response|DNA binding|nucleus|nucleoplasm|protein-containing complex|protein binding|protein homodimerization activity|protein heterodimerization activity|multicellular organism development|positive regulation of transcription by RNA polymerase II|chromatin binding|intracellular…	mmu05200,mmu05202,mmu05221,mmu04932	Pathways in cancer|Transcriptional misregulation in cancers|Acute myeloid leukemia|Non-alcoholic fatty liver disease (NAFLD)
Tmem176b	4.34481e-55	0.715	0.467	1.34919e-50	0.196319	1.85962	0.895009	Up	ENSMUSG00000029810	65963	protein_coding	transmembrane protein 176B [Source:MGI Symbol;Acc:MGI:1916348]	GO:0016021,GO:0016020,GO:0005634,GO:0005515,GO:0030154,GO:0031965,GO:2001199	integral component of membrane|membrane|nucleus|protein binding|cell differentiation|nuclear membrane|negative regulation of dendritic cell differentiation
Pam	5.09915e-55	0.225	0.339	1.58344e-50	-1.34669	0.444817	-1.16872	Down	ENSMUSG00000026335	18484	protein_coding	peptidylglycine alpha-amidating monooxygenase [Source:MGI Symbol;Acc:MGI:97475]	GO:0005515,GO:0016020,GO:0055114,GO:0003824,GO:0005507,GO:0004497,GO:0016715,GO:0006518,GO:0016021,GO:0046872,GO:0005615,GO:0008152,GO:0048471,GO:0005829,GO:0009986,GO:0005576,GO:0031410,GO:0051260,GO:0005886,GO:0016491,GO:0043005,GO:0005887,GO:0042493,GO:0008270,GO:0030141,GO:0016829,GO:0006357,GO:0019901,GO:0009268,GO:0043204,GO:0043025,GO:0030667,GO:0005509,GO:0005802,GO:0032956,GO:0050708,GO:…	protein binding|membrane|oxidation-reduction process|catalytic activity|copper ion binding|monooxygenase activity|oxidoreductase activity, acting on paired donors, with incorporation or reduction of molecular oxygen, reduced ascorbate as one donor, and incorporation of one atom of oxygen|peptide metabolic process|integral component of membrane|metal ion binding|extracellular space|metabolic proce…
Ppp1r14c	1.04351e-54	0.401	0.143	3.24043e-50	-1.34204	2.21187	1.14527	Up	ENSMUSG00000040653	76142	protein_coding	protein phosphatase 1, regulatory inhibitor subunit 14C [Source:MGI Symbol;Acc:MGI:1923392]	GO:0005737,GO:0042325,GO:0016020,GO:0012505,GO:0007165,GO:0032515,GO:0004864,GO:0004865	cytoplasm|regulation of phosphorylation|membrane|endomembrane system|signal transduction|negative regulation of phosphoprotein phosphatase activity|protein phosphatase inhibitor activity|protein serine/threonine phosphatase inhibitor activity
Igfbp6	1.70045e-54	0.059	0.286	5.2804e-50	-1.60701	0.476767	-1.06864	Down	ENSMUSG00000023046	16012	protein_coding	insulin-like growth factor binding protein 6 [Source:MGI Symbol;Acc:MGI:96441]	GO:0005576,GO:0005520,GO:0005615,GO:0005794,GO:0005737,GO:0031994,GO:0062023,GO:0005201,GO:0019838,GO:0001968,GO:0031995,GO:0043567,GO:0042568	extracellular region|insulin-like growth factor binding|extracellular space|Golgi apparatus|cytoplasm|insulin-like growth factor I binding|collagen-containing extracellular matrix|extracellular matrix structural constituent|growth factor binding|fibronectin binding|insulin-like growth factor II binding|regulation of insulin-like growth factor receptor signaling pathway|insulin-like growth factor …
Dpep1	1.71373e-54	0.001	0.154	5.32164e-50	-5.85812	0.463353	-1.10982	Down	ENSMUSG00000019278	13479	protein_coding	dipeptidase 1 [Source:MGI Symbol;Acc:MGI:94917]	GO:0006508,GO:0008235,GO:0008239,GO:0016805,GO:0016020,GO:0046872,GO:0005886,GO:0016787,GO:0005634,GO:0008233,GO:0042995,GO:0005615,GO:0030054,GO:0045177,GO:0008237,GO:0008270,GO:0006915,GO:0031225,GO:0043066,GO:0030336,GO:0071277,GO:0016324,GO:0050667,GO:0035690,GO:0043154,GO:0031528,GO:0043027,GO:0071732,GO:0034235,GO:0070573,GO:0072341,GO:0016999	proteolysis|metalloexopeptidase activity|dipeptidyl-peptidase activity|dipeptidase activity|membrane|metal ion binding|plasma membrane|hydrolase activity|nucleus|peptidase activity|cell projection|extracellular space|cell junction|apical part of cell|metallopeptidase activity|zinc ion binding|apoptotic process|anchored component of membrane|negative regulation of apoptotic process|negative regula…
Atp5g1	2.0988e-54	0.551	0.255	6.5174e-50	-0.94115	1.67009	0.739923	Up	ENSMUSG00000006057	11951	protein_coding	ATP synthase, H+ transporting, mitochondrial F0 complex, subunit C1 (subunit 9) [Source:MGI Symbol;Acc:MGI:107653]	GO:0015986,GO:0015078,GO:0045263,GO:0033177,GO:0016020,GO:0016021,GO:0006811,GO:0008289,GO:0005739,GO:1902600,GO:0046034,GO:0043025,GO:0010917,GO:0031966,GO:0005743,GO:0045773,GO:1901216,GO:0046933,GO:0000276,GO:0034703,GO:0046931,GO:1903427,GO:0006754,GO:0005753,GO:1905232,GO:0022834,GO:0150034	ATP synthesis coupled proton transport|proton transmembrane transporter activity|proton-transporting ATP synthase complex, coupling factor F(o)|proton-transporting two-sector ATPase complex, proton-transporting domain|membrane|integral component of membrane|ion transport|lipid binding|mitochondrion|proton transmembrane transport|ATP metabolic process|neuronal cell body|negative regulation of mito…	mmu00190,mmu04714,mmu05010,mmu05012,mmu05016	Oxidative phosphorylation|Thermogenesis|Alzheimer's disease|Parkinson's disease|Huntington's disease
Zfp36	5.39135e-54	0.502	0.702	1.67417e-49	0.327571	0.489138	-1.03169	Down	ENSMUSG00000044786	22695	protein_coding	zinc finger protein 36 [Source:MGI Symbol;Acc:MGI:99180]	GO:0046872,GO:0003677,GO:0005634,GO:0005829,GO:0005737,GO:0007275,GO:0005515,GO:0035556,GO:0071222,GO:0000122,GO:0051028,GO:0000932,GO:0042594,GO:0000165,GO:0006357,GO:0019901,GO:0071889,GO:0071364,GO:0003729,GO:0009611,GO:0019899,GO:0031072,GO:0045600,GO:0044344,GO:1990904,GO:0061014,GO:0003730,GO:0043488,GO:0010494,GO:0070063,GO:0045616,GO:0045638,GO:0000289,GO:0061158,GO:0035925,GO:0050728,GO:…	metal ion binding|DNA binding|nucleus|cytosol|cytoplasm|multicellular organism development|protein binding|intracellular signal transduction|cellular response to lipopolysaccharide|negative regulation of transcription by RNA polymerase II|mRNA transport|P-body|response to starvation|MAPK cascade|regulation of transcription by RNA polymerase II|protein kinase binding|14-3-3 protein binding|cellula…	mmu05166,mmu05167	HTLV-I infection|Kaposi's sarcoma-associated herpesvirus infection
Hint1	5.88174e-54	0.746	0.446	1.82646e-49	0.0852329	1.68026	0.748682	Up	ENSMUSG00000020267	15254	protein_coding	histidine triad nucleotide binding protein 1 [Source:MGI Symbol;Acc:MGI:1321133]	GO:0003824,GO:0016787,GO:0005634,GO:0005829,GO:0005737,GO:0000166,GO:0005886,GO:0006915,GO:0000118,GO:0006355,GO:0072332,GO:0009154,GO:0050850,GO:0016020,GO:0016021	catalytic activity|hydrolase activity|nucleus|cytosol|cytoplasm|nucleotide binding|plasma membrane|apoptotic process|histone deacetylase complex|regulation of transcription, DNA-templated|intrinsic apoptotic signaling pathway by p53 class mediator|purine ribonucleotide catabolic process|positive regulation of calcium-mediated signaling|membrane|integral component of membrane
Ndufc1	6.44186e-54	0.494	0.211	2.00039e-49	-1.13756	1.81506	0.86002	Up	ENSMUSG00000037152	66377	protein_coding	NADH:ubiquinone oxidoreductase subunit C1 [Source:MGI Symbol;Acc:MGI:1913627]	GO:0005739,GO:0005747,GO:0016020,GO:0016021,GO:0003674,GO:0055114,GO:0005743,GO:0070469,GO:0032981	mitochondrion|mitochondrial respiratory chain complex I|membrane|integral component of membrane|molecular_function|oxidation-reduction process|mitochondrial inner membrane|respirasome|mitochondrial respiratory chain complex I assembly	mmu00190,mmu04723,mmu04714,mmu05010,mmu05012,mmu05016,mmu04932	Oxidative phosphorylation|Retrograde endocannabinoid signaling|Thermogenesis|Alzheimer's disease|Parkinson's disease|Huntington's disease|Non-alcoholic fatty liver disease (NAFLD)
Ptges3	6.48615e-54	0.64	0.654	2.01414e-49	0.315086	0.609134	-0.715168	Down	ENSMUSG00000071072	56351	protein_coding	prostaglandin E synthase 3 [Source:MGI Symbol;Acc:MGI:1929282]	GO:0005654,GO:0032991,GO:0048471,GO:0005829,GO:0005634,GO:0005737,GO:0016853,GO:0043005,GO:0006629,GO:0043231,GO:0010628,GO:0006631,GO:0006633,GO:0060548,GO:0006693,GO:0002039,GO:0050821,GO:0043025,GO:0019899,GO:0005575,GO:0043588,GO:0006457,GO:0019233,GO:0008283,GO:0042921,GO:0005884,GO:0051085,GO:0051973,GO:0051082,GO:0042327,GO:0001516,GO:0003720,GO:0070182,GO:0051879,GO:0060430,GO:0051087,GO:…	nucleoplasm|protein-containing complex|perinuclear region of cytoplasm|cytosol|nucleus|cytoplasm|isomerase activity|neuron projection|lipid metabolic process|intracellular membrane-bounded organelle|positive regulation of gene expression|fatty acid metabolic process|fatty acid biosynthetic process|negative regulation of cell death|prostaglandin metabolic process|p53 binding|protein stabilization|…	mmu00590	Arachidonic acid metabolism
Scn7a	6.83398e-54	0.002	0.157	2.12216e-49	-5.32706	0.498748	-1.00362	Down	ENSMUSG00000034810	20272	protein_coding	sodium channel, voltage-gated, type VII, alpha [Source:MGI Symbol;Acc:MGI:102965]	GO:0016020,GO:0006811,GO:0055085,GO:0006814,GO:0005216,GO:0005248,GO:0001518,GO:0006936,GO:0016021,GO:0005886,GO:0005244,GO:0034765,GO:0009617,GO:0005272,GO:0005515,GO:0030424,GO:0019228,GO:0035725,GO:0086010,GO:0055078,GO:0097386	membrane|ion transport|transmembrane transport|sodium ion transport|ion channel activity|voltage-gated sodium channel activity|voltage-gated sodium channel complex|muscle contraction|integral component of membrane|plasma membrane|voltage-gated ion channel activity|regulation of ion transmembrane transport|response to bacterium|sodium channel activity|protein binding|axon|neuronal action potential…	mmu04261	Adrenergic signaling in cardiomyocytes
Cbr2	6.87141e-54	0.816	0.536	2.13378e-49	0.968706	1.82551	0.868302	Up	ENSMUSG00000025150	12409	protein_coding	carbonyl reductase 2 [Source:MGI Symbol;Acc:MGI:107200]	GO:0016491,GO:0005515,GO:0042802,GO:0055114,GO:0005739,GO:0005759,GO:0004090,GO:0043621,GO:0006116,GO:0050038,GO:0005997,GO:0006006	oxidoreductase activity|protein binding|identical protein binding|oxidation-reduction process|mitochondrion|mitochondrial matrix|carbonyl reductase (NADPH) activity|protein self-association|NADH oxidation|L-xylulose reductase (NADP+) activity|xylulose metabolic process|glucose metabolic process	mmu00590,mmu00980	Arachidonic acid metabolism|Metabolism of xenobiotics by cytochrome P450
Eif3k	8.6741e-54	0.579	0.278	2.69357e-49	-0.806818	1.50417	0.588965	Up	ENSMUSG00000053565	73830	protein_coding	eukaryotic translation initiation factor 3, subunit K [Source:MGI Symbol;Acc:MGI:1921080]	GO:0005737,GO:0003743,GO:0043022,GO:0005852,GO:0006446,GO:0005634,GO:0005829,GO:0003723,GO:0006412,GO:0006413,GO:0001732,GO:0002183,GO:0016282,GO:0033290	cytoplasm|translation initiation factor activity|ribosome binding|eukaryotic translation initiation factor 3 complex|regulation of translational initiation|nucleus|cytosol|RNA binding|translation|translational initiation|formation of cytoplasmic translation initiation complex|cytoplasmic translational initiation|eukaryotic 43S preinitiation complex|eukaryotic 48S preinitiation complex
Rps19	1.13041e-53	0.936	0.799	3.51027e-49	1.28659	1.59412	0.672764	Up	ENSMUSG00000040952	20085	protein_coding	ribosomal protein S19 [Source:MGI Symbol;Acc:MGI:1333780]	GO:0003735,GO:0006412,GO:0005622,GO:0005840,GO:0005654,GO:0005829,GO:0005737,GO:0042803,GO:0045202,GO:0014069,GO:0005730,GO:0050829,GO:0019901,GO:0031640,GO:0061844,GO:0007000,GO:0030218,GO:0017134,GO:0007219,GO:0002548,GO:0000462,GO:0042274,GO:0051262,GO:0006364,GO:0060266,GO:0022627,GO:0000028,GO:0031369,GO:0030490,GO:0060265	structural constituent of ribosome|translation|intracellular|ribosome|nucleoplasm|cytosol|cytoplasm|protein homodimerization activity|synapse|postsynaptic density|nucleolus|defense response to Gram-negative bacterium|protein kinase binding|killing of cells of other organism|antimicrobial humoral immune response mediated by antimicrobial peptide|nucleolus organization|erythrocyte differentiation|f…	mmu03010	Ribosome
Ager	1.17614e-53	0.202	0.311	3.65228e-49	-0.694647	0.152567	-2.71249	Down	ENSMUSG00000015452	11596	protein_coding	advanced glycosylation end product-specific receptor [Source:MGI Symbol;Acc:MGI:893592]	GO:0001774,GO:1904646,GO:1900272,GO:0016020,GO:0016021,GO:0005615,GO:0005886,GO:0005829,GO:0009986,GO:0005515,GO:0005737,GO:0042802,GO:0005576,GO:0016324,GO:0030054,GO:0010628,GO:0001934,GO:0006954,GO:0001933,GO:0055074,GO:0044877,GO:0030424,GO:0010508,GO:0038023,GO:0001650,GO:0051092,GO:0007162,GO:0048146,GO:0001666,GO:0043065,GO:0043025,GO:0044548,GO:0070374,GO:0031175,GO:0009925,GO:0043525,GO:…	microglial cell activation|cellular response to amyloid-beta|negative regulation of long-term synaptic potentiation|membrane|integral component of membrane|extracellular space|plasma membrane|cytosol|cell surface|protein binding|cytoplasm|identical protein binding|extracellular region|apical plasma membrane|cell junction|positive regulation of gene expression|positive regulation of protein phosph…	mmu04933	AGE-RAGE signaling pathway in diabetic complications
Uqcrh	1.28464e-53	0.828	0.551	3.98919e-49	0.403456	1.52268	0.606611	Up	ENSMUSG00000063882	66576	protein_coding	ubiquinol-cytochrome c reductase hinge protein [Source:MGI Symbol;Acc:MGI:1913826]	GO:0006122,GO:0008121,GO:0005739,GO:0016020,GO:0055114,GO:0005743,GO:0070469,GO:0044877,GO:0051291,GO:0009060,GO:0005750	mitochondrial electron transport, ubiquinol to cytochrome c|ubiquinol-cytochrome-c reductase activity|mitochondrion|membrane|oxidation-reduction process|mitochondrial inner membrane|respirasome|protein-containing complex binding|protein heterooligomerization|aerobic respiration|mitochondrial respiratory chain complex III	mmu00190,mmu04260,mmu04714,mmu05010,mmu05012,mmu05016,mmu04932	Oxidative phosphorylation|Cardiac muscle contraction|Thermogenesis|Alzheimer's disease|Parkinson's disease|Huntington's disease|Non-alcoholic fatty liver disease (NAFLD)
Rab9	1.80167e-53	0.358	0.114	5.59473e-49	-1.97006	1.80234	0.849872	Up	ENSMUSG00000079316	56382	protein_coding	RAB9, member RAS oncogene family [Source:MGI Symbol;Acc:MGI:1890695]	GO:0005525,GO:0003924,GO:0016020,GO:0000139,GO:0005794,GO:0005886,GO:0015031,GO:0000166,GO:0030659,GO:0031410,GO:0005829,GO:0005515,GO:0005783,GO:0005789,GO:0005768,GO:0005770,GO:0042147,GO:0019003,GO:0005764,GO:0006886,GO:0045335,GO:0042802,GO:0032482,GO:0032880,GO:0045921,GO:0042470,GO:0030670,GO:0052405	GTP binding|GTPase activity|membrane|Golgi membrane|Golgi apparatus|plasma membrane|protein transport|nucleotide binding|cytoplasmic vesicle membrane|cytoplasmic vesicle|cytosol|protein binding|endoplasmic reticulum|endoplasmic reticulum membrane|endosome|late endosome|retrograde transport, endosome to Golgi|GDP binding|lysosome|intracellular protein transport|phagocytic vesicle|identical protein…	mmu05162	Measles
Trf	2.04634e-53	0.537	0.244	6.35449e-49	-0.616441	1.96248	0.972676	Up	ENSMUSG00000032554	22041	protein_coding	transferrin [Source:MGI Symbol;Acc:MGI:98821]	GO:0005576,GO:0005615,GO:0008199,GO:0006826,GO:0006879,GO:0015091,GO:0046872,GO:0048471,GO:0009986,GO:0005515,GO:0006811,GO:0031410,GO:0016324,GO:0009617,GO:0005768,GO:0055037,GO:0005769,GO:0005770,GO:0030139,GO:0031982,GO:0005604,GO:0009925,GO:0005905,GO:0007257,GO:0042327,GO:0070371,GO:0008198,GO:0051286,GO:0034986,GO:0055072,GO:0031232,GO:0048260,GO:0031643,GO:0060395,GO:0034756,GO:0071281,GO:…	extracellular region|extracellular space|ferric iron binding|iron ion transport|cellular iron ion homeostasis|ferric iron transmembrane transporter activity|metal ion binding|perinuclear region of cytoplasm|cell surface|protein binding|ion transport|cytoplasmic vesicle|apical plasma membrane|response to bacterium|endosome|recycling endosome|early endosome|late endosome|endocytic vesicle|vesicle|b…	mmu04066,mmu04216,mmu04978	HIF-1 signaling pathway|Ferroptosis|Mineral absorption
Snrpd2	2.75044e-53	0.542	0.247	8.54094e-49	-0.990083	1.58832	0.667502	Up	ENSMUSG00000040824	107686	protein_coding	small nuclear ribonucleoprotein D2 [Source:MGI Symbol;Acc:MGI:98345]	GO:0008380,GO:0030532,GO:0005634,GO:0005829,GO:0005737,GO:0006397,GO:0071013,GO:0000398,GO:0005681,GO:0046540,GO:0005686,GO:0000387,GO:0005685,GO:0005689,GO:0071005,GO:0071007,GO:0005687,GO:1990446,GO:0005682,GO:0034709,GO:0034719,GO:0034715	RNA splicing|small nuclear ribonucleoprotein complex|nucleus|cytosol|cytoplasm|mRNA processing|catalytic step 2 spliceosome|mRNA splicing, via spliceosome|spliceosomal complex|U4/U6 x U5 tri-snRNP complex|U2 snRNP|spliceosomal snRNP assembly|U1 snRNP|U12-type spliceosomal complex|U2-type precatalytic spliceosome|U2-type catalytic step 2 spliceosome|U4 snRNP|U1 snRNP binding|U5 snRNP|methylosome|S…	mmu03040	Spliceosome
Gpm6b	3.1066e-53	0.061	0.199	9.64694e-49	-2.82774	0.444451	-1.1699	Down	ENSMUSG00000031342	14758	protein_coding	glycoprotein m6b [Source:MGI Symbol;Acc:MGI:107672]	GO:0016021,GO:0016020,GO:0005886,GO:0015031,GO:0031175,GO:0032956,GO:0045121,GO:0030501,GO:0051893,GO:0085029,GO:0001503,GO:0051612,GO:2000009	integral component of membrane|membrane|plasma membrane|protein transport|neuron projection development|regulation of actin cytoskeleton organization|membrane raft|positive regulation of bone mineralization|regulation of focal adhesion assembly|extracellular matrix assembly|ossification|negative regulation of serotonin uptake|negative regulation of protein localization to cell surface
Rpl18a	3.19525e-53	0.937	0.808	9.92221e-49	1.28471	1.55364	0.635653	Up	ENSMUSG00000045128	76808	protein_coding	ribosomal protein L18A [Source:MGI Symbol;Acc:MGI:1924058]	GO:0003735,GO:0006412,GO:0005840,GO:0014069,GO:0022625,GO:0045202,GO:0042788,GO:0002181,GO:0097327	structural constituent of ribosome|translation|ribosome|postsynaptic density|cytosolic large ribosomal subunit|synapse|polysomal ribosome|cytoplasmic translation|response to antineoplastic agent	mmu03010	Ribosome
Cyp2b10	4.47491e-53	0.103	0.321	1.38959e-48	-1.75191	0.385037	-1.37693	Down	ENSMUSG00000030483	13088	protein_coding	cytochrome P450, family 2, subfamily b, polypeptide 10 [Source:MGI Symbol;Acc:MGI:88598]	GO:0055114,GO:0004497,GO:0020037,GO:0005506,GO:0016705,GO:0016712,GO:0046872,GO:0016491	oxidation-reduction process|monooxygenase activity|heme binding|iron ion binding|oxidoreductase activity, acting on paired donors, with incorporation or reduction of molecular oxygen|oxidoreductase activity, acting on paired donors, with incorporation or reduction of molecular oxygen, reduced flavin or flavoprotein as one donor, and incorporation of one atom of oxygen|metal ion binding|oxidoreduc…	mmu00140,mmu00590,mmu00830,mmu05204	Steroid hormone biosynthesis|Arachidonic acid metabolism|Retinol metabolism|Chemical carcinogenesis
Rps25	4.64222e-53	0.894	0.727	1.44155e-48	0.988875	1.55687	0.638648	Up	ENSMUSG00000009927	75617	protein_coding	ribosomal protein S25 [Source:MGI Symbol;Acc:MGI:1922867]	GO:0005634,GO:0045202,GO:0014069,GO:0005840,GO:0005730,GO:0003735,GO:0022627,GO:0005844,GO:0000028	nucleus|synapse|postsynaptic density|ribosome|nucleolus|structural constituent of ribosome|cytosolic small ribosomal subunit|polysome|ribosomal small subunit assembly	mmu03010	Ribosome
Npc2	5.14038e-53	0.841	0.599	1.59624e-48	0.780823	2.42769	1.27959	Up	ENSMUSG00000021242	67963	protein_coding	NPC intracellular cholesterol transporter 2 [Source:MGI Symbol;Acc:MGI:1915213]	GO:0032367,GO:0005615,GO:0005576,GO:0006629,GO:0008202,GO:0008203,GO:0005783,GO:0006869,GO:0005764,GO:0042632,GO:0015485,GO:0032934,GO:0019899,GO:0033344,GO:0030301,GO:0120020,GO:0032366,GO:0015918	intracellular cholesterol transport|extracellular space|extracellular region|lipid metabolic process|steroid metabolic process|cholesterol metabolic process|endoplasmic reticulum|lipid transport|lysosome|cholesterol homeostasis|cholesterol binding|sterol binding|enzyme binding|cholesterol efflux|cholesterol transport|cholesterol transfer activity|intracellular sterol transport|sterol transport	mmu04142,mmu04979	Lysosome|Cholesterol metabolism
Nfkbia	5.16525e-53	0.563	0.715	1.60397e-48	0.519468	0.508703	-0.975105	Down	ENSMUSG00000021025	18035	protein_coding	nuclear factor of kappa light polypeptide gene enhancer in B cells inhibitor, alpha [Source:MGI Symbol;Acc:MGI:104741]	GO:0005515,GO:0005634,GO:0032991,GO:0005829,GO:0010468,GO:0005737,GO:0042802,GO:0005886,GO:0045944,GO:0045893,GO:0032496,GO:0044877,GO:0032088,GO:0070431,GO:0034142,GO:0008139,GO:0071345,GO:0019899,GO:0031072,GO:0031625,GO:0007249,GO:0032495,GO:0043330,GO:0042127,GO:0051059,GO:0045638,GO:0071407,GO:0050729,GO:0006606,GO:0035994,GO:0010875,GO:0045746,GO:0042994,GO:0010745,GO:0010888,GO:0033209,GO:…	protein binding|nucleus|protein-containing complex|cytosol|regulation of gene expression|cytoplasm|identical protein binding|plasma membrane|positive regulation of transcription by RNA polymerase II|positive regulation of transcription, DNA-templated|response to lipopolysaccharide|protein-containing complex binding|negative regulation of NF-kappaB transcription factor activity|nucleotide-binding …	mmu04064,mmu04668,mmu04024,mmu04210,mmu04620,mmu04621,mmu04622,mmu04623,mmu04625,mmu04660,mmu04658,mmu04659,mmu04657,mmu04662,mmu04062,mmu04920,mmu04926,mmu04722,mmu04380,mmu05200,mmu05203,mmu05220,mmu05215,mmu05222,mmu04931,mmu05134,mmu05166,mmu05162,mmu05164,mmu05161,mmu05160,mmu05168,mmu05167,mmu05169,mmu05145,mmu05140,mmu05142	NF-kappa B signaling pathway|TNF signaling pathway|cAMP signaling pathway|Apoptosis|Toll-like receptor signaling pathway|NOD-like receptor signaling pathway|RIG-I-like receptor signaling pathway|Cytosolic DNA-sensing pathway|C-type lectin receptor signaling pathway|T cell receptor signaling pathway|Th1 and Th2 cell differentiation|Th17 cell differentiation|IL-17 signaling pathway|B cell receptor …
Etv5	6.63994e-53	0.305	0.078	2.0619e-48	-1.94359	2.08895	1.06278	Up	ENSMUSG00000013089	104156	protein_coding	ets variant 5 [Source:MGI Symbol;Acc:MGI:1096867]	GO:0006355,GO:0005634,GO:0003700,GO:0043565,GO:0003677,GO:0005654,GO:0045944,GO:0045893,GO:0001228,GO:0000977,GO:0000981,GO:0030154,GO:0006357,GO:0007626,GO:0044212,GO:0034599,GO:0050807,GO:0071340,GO:0005886,GO:0045666,GO:0007274,GO:0060762,GO:0060252,GO:0048133	regulation of transcription, DNA-templated|nucleus|DNA-binding transcription factor activity|sequence-specific DNA binding|DNA binding|nucleoplasm|positive regulation of transcription by RNA polymerase II|positive regulation of transcription, DNA-templated|DNA-binding transcription activator activity, RNA polymerase II-specific|RNA polymerase II regulatory region sequence-specific DNA binding|DNA…	mmu05202,mmu05215	Transcriptional misregulation in cancers|Prostate cancer
Psma7	7.0943e-53	0.614	0.312	2.20299e-48	-0.625743	1.52902	0.612611	Up	ENSMUSG00000027566	26444	protein_coding	proteasome (prosome, macropain) subunit, alpha type 7 [Source:MGI Symbol;Acc:MGI:1347070]	GO:0004175,GO:0051603,GO:0005839,GO:0006511,GO:0019773,GO:0004298,GO:0016787,GO:0005634,GO:0008233,GO:0006508,GO:0005737,GO:0000502,GO:0042802,GO:0043161,GO:0005829,GO:0005654,GO:0098794,GO:0010498,GO:0010499	endopeptidase activity|proteolysis involved in cellular protein catabolic process|proteasome core complex|ubiquitin-dependent protein catabolic process|proteasome core complex, alpha-subunit complex|threonine-type endopeptidase activity|hydrolase activity|nucleus|peptidase activity|proteolysis|cytoplasm|proteasome complex|identical protein binding|proteasome-mediated ubiquitin-dependent protein c…	mmu03050	Proteasome
Zeb2	8.47214e-53	0.075	0.276	2.63085e-48	-2.10648	0.397421	-1.33126	Down	ENSMUSG00000026872	24136	protein_coding	zinc finger E-box binding homeobox 2 [Source:MGI Symbol;Acc:MGI:1344407]	GO:0003677,GO:0003676,GO:0005634,GO:0045944,GO:0046872,GO:0005829,GO:0001228,GO:0005730,GO:0000122,GO:0043565,GO:0000790,GO:0001227,GO:0007417,GO:0021540,GO:0001756,GO:0001843,GO:0021766,GO:0050772,GO:0030177,GO:0043507,GO:0021846,GO:0070412,GO:0001755,GO:0048668,GO:0048598,GO:0021957,GO:0061373,GO:0045636,GO:0048023,GO:0048066,GO:0097324,GO:1902748,GO:1903056	DNA binding|nucleic acid binding|nucleus|positive regulation of transcription by RNA polymerase II|metal ion binding|cytosol|DNA-binding transcription activator activity, RNA polymerase II-specific|nucleolus|negative regulation of transcription by RNA polymerase II|sequence-specific DNA binding|nuclear chromatin|DNA-binding transcription repressor activity, RNA polymerase II-specific|central nerv…	mmu05206	MicroRNAs in cancer
Ly6a	1.13902e-52	0.381	0.125	3.537e-48	-1.55909	1.88853	0.917262	Up	ENSMUSG00000075602	110454	protein_coding	lymphocyte antigen 6 complex, locus A [Source:MGI Symbol;Acc:MGI:107527]	GO:0016020,GO:0009897,GO:0005886,GO:0030550,GO:0033130,GO:0095500,GO:2000272,GO:0009617,GO:0031225,GO:0005515	membrane|external side of plasma membrane|plasma membrane|acetylcholine receptor inhibitor activity|acetylcholine receptor binding|acetylcholine receptor signaling pathway|negative regulation of signaling receptor activity|response to bacterium|anchored component of membrane|protein binding
Pomp	1.14235e-52	0.623	0.322	3.54735e-48	-0.551805	1.59251	0.671304	Up	ENSMUSG00000029649	66537	protein_coding	proteasome maturation protein [Source:MGI Symbol;Acc:MGI:1913787]	GO:0043248,GO:0016020,GO:0005634,GO:0005737,GO:0005783,GO:0016607,GO:0005829,GO:0043231,GO:0031090	proteasome assembly|membrane|nucleus|cytoplasm|endoplasmic reticulum|nuclear speck|cytosol|intracellular membrane-bounded organelle|organelle membrane	mmu03050	Proteasome
Hcar2	1.1947e-52	0.228	0.04	3.7099e-48	-2.97437	1.7495	0.806946	Up	ENSMUSG00000045502	80885	protein_coding	hydroxycarboxylic acid receptor 2 [Source:MGI Symbol;Acc:MGI:1933383]	GO:0007186,GO:0016021,GO:0004930,GO:0016020,GO:0005886,GO:0007165,GO:0030054,GO:0035590,GO:0005525,GO:0006915,GO:0050995,GO:0033031,GO:0001781,GO:0001614,GO:0070553,GO:0070165	G protein-coupled receptor signaling pathway|integral component of membrane|G protein-coupled receptor activity|membrane|plasma membrane|signal transduction|cell junction|purinergic nucleotide receptor signaling pathway|GTP binding|apoptotic process|negative regulation of lipid catabolic process|positive regulation of neutrophil apoptotic process|neutrophil apoptotic process|purinergic nucleotide…	mmu04024	cAMP signaling pathway
Lhfp	1.48186e-52	0.031	0.222	4.60162e-48	-3.19581	0.479284	-1.06105	Down	ENSMUSG00000048332	108927	protein_coding	lipoma HMGIC fusion partner [Source:MGI Symbol;Acc:MGI:1920048]	GO:0016020,GO:0016021,GO:0003674,GO:0008150,GO:0005575	membrane|integral component of membrane|molecular_function|biological_process|cellular_component
Rps5	2.00162e-52	0.906	0.765	6.21562e-48	1.12062	1.63711	0.711149	Up	ENSMUSG00000012848	20103	protein_coding	ribosomal protein S5 [Source:MGI Symbol;Acc:MGI:1097682]	GO:0003735,GO:0006412,GO:0003723,GO:0015935,GO:0005840,GO:0003729,GO:0006450,GO:0022627,GO:1990904	structural constituent of ribosome|translation|RNA binding|small ribosomal subunit|ribosome|mRNA binding|regulation of translational fidelity|cytosolic small ribosomal subunit|ribonucleoprotein complex	mmu03010	Ribosome
Sh3bgrl3	2.28202e-52	0.511	0.223	7.08637e-48	-1.01484	1.62358	0.699179	Up	ENSMUSG00000028843	73723	protein_coding	SH3 domain binding glutamic acid-rich protein-like 3 [Source:MGI Symbol;Acc:MGI:1920973]	GO:0009055,GO:0015035,GO:0045454,GO:0005634,GO:0016604,GO:0005737,GO:0055114,GO:0022900	electron transfer activity|protein disulfide oxidoreductase activity|cell redox homeostasis|nucleus|nuclear body|cytoplasm|oxidation-reduction process|electron transport chain
Ndufb9	2.33673e-52	0.642	0.342	7.25625e-48	-0.47102	1.65607	0.727763	Up	ENSMUSG00000022354	66218	protein_coding	NADH:ubiquinone oxidoreductase subunit B9 [Source:MGI Symbol;Acc:MGI:1913468]	GO:0006120,GO:0005747,GO:0016020,GO:0055114,GO:0005739,GO:0005743,GO:0070469,GO:0032981	mitochondrial electron transport, NADH to ubiquinone|mitochondrial respiratory chain complex I|membrane|oxidation-reduction process|mitochondrion|mitochondrial inner membrane|respirasome|mitochondrial respiratory chain complex I assembly	mmu00190,mmu04723,mmu04714,mmu05010,mmu05012,mmu05016,mmu04932	Oxidative phosphorylation|Retrograde endocannabinoid signaling|Thermogenesis|Alzheimer's disease|Parkinson's disease|Huntington's disease|Non-alcoholic fatty liver disease (NAFLD)
Rpl7	3.82581e-52	0.917	0.781	1.18803e-47	1.13907	1.54506	0.627667	Up	ENSMUSG00000043716	19989	protein_coding	ribosomal protein L7 [Source:MGI Symbol;Acc:MGI:98073]	GO:0003723,GO:0003735,GO:0042803,GO:0045202,GO:0014069,GO:0005840,GO:0022625,GO:0003677,GO:0003729,GO:0031672,GO:1990904,GO:0000463,GO:0006412,GO:0006364,GO:0042273,GO:0008097,GO:0005844	RNA binding|structural constituent of ribosome|protein homodimerization activity|synapse|postsynaptic density|ribosome|cytosolic large ribosomal subunit|DNA binding|mRNA binding|A band|ribonucleoprotein complex|maturation of LSU-rRNA from tricistronic rRNA transcript (SSU-rRNA, 5.8S rRNA, LSU-rRNA)|translation|rRNA processing|ribosomal large subunit biogenesis|5S rRNA binding|polysome	mmu03010	Ribosome
Cyp2f2	8.84084e-52	0.43	0.333	2.74535e-47	0.0464335	2.46462	1.30136	Up	ENSMUSG00000052974	13107	protein_coding	cytochrome P450, family 2, subfamily f, polypeptide 2 [Source:MGI Symbol;Acc:MGI:88608]	GO:0055114,GO:0004497,GO:0020037,GO:0005506,GO:0016705,GO:0019825,GO:0016020,GO:0046872,GO:0016491,GO:0043231,GO:0005737,GO:0005783,GO:0005789,GO:0008395,GO:0016712,GO:0006082,GO:0006805,GO:0042738,GO:0008392,GO:0019373,GO:0009636,GO:0031090,GO:0018931,GO:0018979	oxidation-reduction process|monooxygenase activity|heme binding|iron ion binding|oxidoreductase activity, acting on paired donors, with incorporation or reduction of molecular oxygen|oxygen binding|membrane|metal ion binding|oxidoreductase activity|intracellular membrane-bounded organelle|cytoplasm|endoplasmic reticulum|endoplasmic reticulum membrane|steroid hydroxylase activity|oxidoreductase ac…	mmu00980	Metabolism of xenobiotics by cytochrome P450
Mettl7a1	1.72809e-51	0.415	0.537	5.36623e-47	-0.367265	0.472021	-1.08308	Down	ENSMUSG00000054619	70152	protein_coding	methyltransferase like 7A1 [Source:MGI Symbol;Acc:MGI:1916523]	GO:0008168,GO:0032259,GO:0005811,GO:0016020,GO:0016021,GO:0016740	methyltransferase activity|methylation|lipid droplet|membrane|integral component of membrane|transferase activity
Aldh1a1	3.9165e-51	0.449	0.705	1.21619e-46	0.308703	0.612014	-0.708364	Down	ENSMUSG00000053279	11668	protein_coding	aldehyde dehydrogenase family 1, subfamily A1 [Source:MGI Symbol;Acc:MGI:1353450]	GO:0055114,GO:0016491,GO:0016620,GO:0005634,GO:0005829,GO:0005737,GO:0042802,GO:0042493,GO:0006979,GO:0120163,GO:0043065,GO:0051289,GO:0045471,GO:0042573,GO:0042572,GO:0004029,GO:0018479,GO:0001523,GO:0042904,GO:0048048,GO:0002072,GO:0002138,GO:0042905,GO:0001758,GO:0004028,GO:0051287	oxidation-reduction process|oxidoreductase activity|oxidoreductase activity, acting on the aldehyde or oxo group of donors, NAD or NADP as acceptor|nucleus|cytosol|cytoplasm|identical protein binding|response to drug|response to oxidative stress|negative regulation of cold-induced thermogenesis|positive regulation of apoptotic process|protein homotetramerization|response to ethanol|retinoic acid …	mmu00830	Retinol metabolism
Rpl7a	3.943e-51	0.833	0.581	1.22442e-46	0.543641	1.54604	0.628577	Up	ENSMUSG00000062647	27176	protein_coding	ribosomal protein L7A [Source:MGI Symbol;Acc:MGI:1353472]	GO:0042254,GO:1990904,GO:0016020,GO:0045202,GO:0003723,GO:0005515,GO:0005840,GO:0022625,GO:0000470,GO:0042788	ribosome biogenesis|ribonucleoprotein complex|membrane|synapse|RNA binding|protein binding|ribosome|cytosolic large ribosomal subunit|maturation of LSU-rRNA|polysomal ribosome	mmu03010	Ribosome
Gls	7.15612e-51	0.456	0.579	2.22219e-46	-0.197377	0.541061	-0.886137	Down	ENSMUSG00000026103	14660	protein_coding	glutaminase [Source:MGI Symbol;Acc:MGI:95752]	GO:0005515,GO:0006541,GO:0004359,GO:0016787,GO:0005737,GO:0005739,GO:0005759,GO:0005829,GO:0051289,GO:0007268,GO:0001967,GO:0002087,GO:0006537,GO:0006543,GO:0090461	protein binding|glutamine metabolic process|glutaminase activity|hydrolase activity|cytoplasm|mitochondrion|mitochondrial matrix|cytosol|protein homotetramerization|chemical synaptic transmission|suckling behavior|regulation of respiratory gaseous exchange by nervous system process|glutamate biosynthetic process|glutamine catabolic process|glutamate homeostasis	mmu00250,mmu00220,mmu00471,mmu04964,mmu04724,mmu04727,mmu05230,mmu05206	Alanine, aspartate and glutamate metabolism|Arginine biosynthesis|D-Glutamine and D-glutamate metabolism|Proximal tubule bicarbonate reclamation|Glutamatergic synapse|GABAergic synapse|Central carbon metabolism in cancer|MicroRNAs in cancer
Romo1	1.22601e-50	0.56	0.279	3.80712e-46	-0.76922	1.81134	0.857061	Up	ENSMUSG00000067847	67067	protein_coding	reactive oxygen species modulator 1 [Source:MGI Symbol;Acc:MGI:1914317]	GO:0016020,GO:0016021,GO:0003674,GO:0042742,GO:0005739,GO:0005743,GO:0050830,GO:0050829,GO:0008284,GO:0031640,GO:0061844,GO:0051715,GO:0001302,GO:0030150,GO:0034614,GO:2000379,GO:0045039,GO:0005744	membrane|integral component of membrane|molecular_function|defense response to bacterium|mitochondrion|mitochondrial inner membrane|defense response to Gram-positive bacterium|defense response to Gram-negative bacterium|positive regulation of cell population proliferation|killing of cells of other organism|antimicrobial humoral immune response mediated by antimicrobial peptide|cytolysis in other …
Elovl1	1.79718e-50	0.417	0.178	5.58079e-46	-1.1037	2.483	1.31209	Up	ENSMUSG00000006390	54325	protein_coding	elongation of very long chain fatty acids (FEN1/Elo2, SUR4/Elo3, yeast)-like 1 [Source:MGI Symbol;Acc:MGI:1858959]	GO:0016021,GO:0005783,GO:0009922,GO:0019367,GO:0042761,GO:0016020,GO:0016740,GO:0006629,GO:0005789,GO:0102336,GO:0102337,GO:0102338,GO:0102756,GO:0006631,GO:0006633,GO:0006636,GO:0061436,GO:0030148,GO:0030176,GO:0034625,GO:0034626,GO:0035338,GO:0046513	integral component of membrane|endoplasmic reticulum|fatty acid elongase activity|fatty acid elongation, saturated fatty acid|very long-chain fatty acid biosynthetic process|membrane|transferase activity|lipid metabolic process|endoplasmic reticulum membrane|3-oxo-arachidoyl-CoA synthase activity|3-oxo-cerotoyl-CoA synthase activity|3-oxo-lignoceronyl-CoA synthase activity|very-long-chain 3-ketoa…	mmu00062	Fatty acid elongation
Smim22	2.65417e-50	0.384	0.144	8.24198e-46	-1.61155	1.9314	0.94965	Up	ENSMUSG00000096215	432995	protein_coding	small integral membrane protein 22 [Source:MGI Symbol;Acc:MGI:3643379]	GO:0016020,GO:0016021,GO:0003674,GO:0005575,GO:0032956,GO:0051726,GO:0042127,GO:0030335,GO:0140042	membrane|integral component of membrane|molecular_function|cellular_component|regulation of actin cytoskeleton organization|regulation of cell cycle|regulation of cell population proliferation|positive regulation of cell migration|lipid droplet formation
Vps28	8.26285e-50	0.449	0.185	2.56586e-45	-1.39375	1.72036	0.782708	Up	ENSMUSG00000115987	66914	protein_coding	vacuolar protein sorting 28 [Source:MGI Symbol;Acc:MGI:1914164]	GO:0032509,GO:0000813,GO:0015031,GO:0005768,GO:0043328,GO:0016020,GO:0005886,GO:0005829,GO:0005737,GO:0010008,GO:0031397,GO:0005769,GO:0031902,GO:0005515,GO:0045732,GO:0043130,GO:0044877,GO:0043162,GO:2000397	endosome transport via multivesicular body sorting pathway|ESCRT I complex|protein transport|endosome|protein transport to vacuole involved in ubiquitin-dependent protein catabolic process via the multivesicular body sorting pathway|membrane|plasma membrane|cytosol|cytoplasm|endosome membrane|negative regulation of protein ubiquitination|early endosome|late endosome membrane|protein binding|posit…	mmu04144	Endocytosis
Serpine2	9.94265e-50	0.216	0.416	3.08749e-45	-1.05454	0.452151	-1.14512	Down	ENSMUSG00000026249	20720	protein_coding	serine (or cysteine) peptidase inhibitor, clade E, member 2 [Source:MGI Symbol;Acc:MGI:101780]	GO:0005615,GO:0008201,GO:0005829,GO:0007275,GO:0005576,GO:0016020,GO:0010951,GO:0030154,GO:0042177,GO:0008285,GO:0010976,GO:0004867,GO:0005102,GO:0007399,GO:0005539,GO:0043025,GO:0030414,GO:0010466,GO:0009611,GO:0030308,GO:0060384,GO:0062023,GO:0014067,GO:0060291,GO:0051966,GO:0007596,GO:0031091,GO:0032940,GO:0042628,GO:0031594,GO:0048711,GO:0090331,GO:0030195,GO:0031232,GO:0045879,GO:0045861,GO:…	extracellular space|heparin binding|cytosol|multicellular organism development|extracellular region|membrane|negative regulation of endopeptidase activity|cell differentiation|negative regulation of protein catabolic process|negative regulation of cell population proliferation|positive regulation of neuron projection development|serine-type endopeptidase inhibitor activity|signaling receptor bind…
Cav1	1.1962e-49	0.192	0.32	3.71455e-45	-1.22318	0.411696	-1.28035	Down	ENSMUSG00000007655	12389	protein_coding	caveolin 1, caveolae protein [Source:MGI Symbol;Acc:MGI:102709]	GO:0070836,GO:0005901,GO:0010628,GO:0016020,GO:0000139,GO:0005794,GO:0005886,GO:0032991,GO:0048471,GO:0005829,GO:0009986,GO:0005515,GO:0005737,GO:0005887,GO:0005925,GO:0042802,GO:0031410,GO:0016324,GO:0005783,GO:0016021,GO:0009617,GO:0032091,GO:0005768,GO:0030154,GO:0005739,GO:0031397,GO:0010952,GO:0000149,GO:0070373,GO:0000188,GO:0043409,GO:0005811,GO:0001570,GO:0055074,GO:0044877,GO:0016323,GO:…	caveola assembly|caveola|positive regulation of gene expression|membrane|Golgi membrane|Golgi apparatus|plasma membrane|protein-containing complex|perinuclear region of cytoplasm|cytosol|cell surface|protein binding|cytoplasm|integral component of plasma membrane|focal adhesion|identical protein binding|cytoplasmic vesicle|apical plasma membrane|endoplasmic reticulum|integral component of membran…	mmu04144,mmu04510,mmu05205,mmu05418,mmu05416,mmu05100	Endocytosis|Focal adhesion|Proteoglycans in cancer|Fluid shear stress and atherosclerosis|Viral myocarditis|Bacterial invasion of epithelial cells
Zfp36l1	1.7591e-49	0.665	0.823	5.46252e-45	0.817966	0.627827	-0.671561	Down	ENSMUSG00000021127	12192	protein_coding	zinc finger protein 36, C3H type-like 1 [Source:MGI Symbol;Acc:MGI:107946]	GO:0046872,GO:0003677,GO:0005634,GO:0005829,GO:0003723,GO:0010468,GO:0005737,GO:0007275,GO:0005515,GO:0070371,GO:0006397,GO:0051028,GO:0000932,GO:0001570,GO:0035264,GO:0006915,GO:0000165,GO:0007507,GO:0071889,GO:0071364,GO:0003729,GO:0009611,GO:0071320,GO:0045600,GO:0021915,GO:0048568,GO:0043491,GO:0044344,GO:1990904,GO:0008283,GO:0045661,GO:0043488,GO:0032869,GO:0045616,GO:0071456,GO:0061158,GO:…	metal ion binding|DNA binding|nucleus|cytosol|RNA binding|regulation of gene expression|cytoplasm|multicellular organism development|protein binding|ERK1 and ERK2 cascade|mRNA processing|mRNA transport|P-body|vasculogenesis|multicellular organism growth|apoptotic process|MAPK cascade|heart development|14-3-3 protein binding|cellular response to epidermal growth factor stimulus|mRNA binding|respon…	mmu04218	Cellular senescence
C1s1	1.76228e-49	0.069	0.295	5.47242e-45	-1.87521	0.469387	-1.09115	Down	ENSMUSG00000038521	50908	protein_coding	complement component 1, s subcomponent 1 [Source:MGI Symbol;Acc:MGI:1355312]	GO:0006508,GO:0004252,GO:0005509,GO:0006958,GO:0016787,GO:0008233	proteolysis|serine-type endopeptidase activity|calcium ion binding|complement activation, classical pathway|hydrolase activity|peptidase activity	mmu04610,mmu05322,mmu05133,mmu05150	Complement and coagulation cascades|Systemic lupus erythematosus|Pertussis|Staphylococcus aureus infection
Slc26a4	1.86069e-49	0.128	0.005	5.77799e-45	-4.96607	1.62316	0.698805	Up	ENSMUSG00000020651	23985	protein_coding	solute carrier family 26, member 4 [Source:MGI Symbol;Acc:MGI:1346029]	GO:0016021,GO:0016020,GO:0055085,GO:0008271,GO:0008272,GO:0098656,GO:0015116,GO:0005886,GO:0005887,GO:0016324,GO:1902358,GO:1902476,GO:0070062,GO:0031526,GO:0009887,GO:0015701,GO:0015108,GO:0008509,GO:0032880,GO:0006885,GO:0015106,GO:0015301,GO:0019531,GO:0019532,GO:0015698,GO:0015111,GO:0015705	integral component of membrane|membrane|transmembrane transport|secondary active sulfate transmembrane transporter activity|sulfate transport|anion transmembrane transport|sulfate transmembrane transporter activity|plasma membrane|integral component of plasma membrane|apical plasma membrane|sulfate transmembrane transport|chloride transmembrane transport|extracellular exosome|brush border membran…	mmu04918	Thyroid hormone synthesis
Rps23	3.0429e-49	0.925	0.779	9.44911e-45	1.14794	1.51102	0.595523	Up	ENSMUSG00000049517	66475	protein_coding	ribosomal protein S23 [Source:MGI Symbol;Acc:MGI:1913725]	GO:0003735,GO:0006412,GO:0005840,GO:0015935,GO:0005829,GO:0005737,GO:0045202,GO:0005783,GO:0002181,GO:0005791,GO:0042788,GO:0022627,GO:0034063,GO:1990145	structural constituent of ribosome|translation|ribosome|small ribosomal subunit|cytosol|cytoplasm|synapse|endoplasmic reticulum|cytoplasmic translation|rough endoplasmic reticulum|polysomal ribosome|cytosolic small ribosomal subunit|stress granule assembly|maintenance of translational fidelity	mmu03010	Ribosome
BC005537	3.50363e-49	0.592	0.675	1.08798e-44	0.256528	0.57179	-0.806442	Down	ENSMUSG00000019132	79555	protein_coding	cDNA sequence BC005537 [Source:MGI Symbol;Acc:MGI:2441726]	GO:0003674,GO:0008150	molecular_function|biological_process
Psmb8	4.41866e-49	0.382	0.133	1.37213e-44	-1.55433	1.76801	0.822124	Up	ENSMUSG00000024338	16913	protein_coding	proteasome (prosome, macropain) subunit, beta type 8 (large multifunctional peptidase 7) [Source:MGI Symbol;Acc:MGI:1346527]	GO:0004175,GO:0051603,GO:0005839,GO:0004298,GO:0000502,GO:0016787,GO:0005634,GO:0008233,GO:0006508,GO:0005737,GO:0002376,GO:0043161,GO:0030154,GO:0005829,GO:0005654,GO:0045444,GO:0019882,GO:0010498,GO:0010499,GO:0019774,GO:0052548,GO:1990111	endopeptidase activity|proteolysis involved in cellular protein catabolic process|proteasome core complex|threonine-type endopeptidase activity|proteasome complex|hydrolase activity|nucleus|peptidase activity|proteolysis|cytoplasm|immune system process|proteasome-mediated ubiquitin-dependent protein catabolic process|cell differentiation|cytosol|nucleoplasm|fat cell differentiation|antigen proces…	mmu03050	Proteasome
Rock2	4.45214e-49	0.379	0.523	1.38252e-44	-0.476553	0.492066	-1.02308	Down	ENSMUSG00000020580	19878	protein_coding	Rho-associated coiled-coil containing protein kinase 2 [Source:MGI Symbol;Acc:MGI:107926]	GO:0005524,GO:0006468,GO:0007266,GO:0006939,GO:0035556,GO:0004674,GO:0004672,GO:0030036,GO:0017048,GO:0032956,GO:0010825,GO:0016740,GO:0046872,GO:0000166,GO:0005856,GO:0016301,GO:0016310,GO:0072518,GO:0001934,GO:0007249,GO:0010595,GO:0010628,GO:0016525,GO:0018105,GO:0018107,GO:0030335,GO:0030866,GO:0035509,GO:0039694,GO:0045019,GO:0045616,GO:0051298,GO:0051496,GO:0071394,GO:0072659,GO:0150033,GO:…	ATP binding|protein phosphorylation|Rho protein signal transduction|smooth muscle contraction|intracellular signal transduction|protein serine/threonine kinase activity|protein kinase activity|actin cytoskeleton organization|Rho GTPase binding|regulation of actin cytoskeleton organization|positive regulation of centrosome duplication|transferase activity|metal ion binding|nucleotide binding|cytos…	mmu04310,mmu04071,mmu04024,mmu04022,mmu04510,mmu04530,mmu04810,mmu04611,mmu04670,mmu04062,mmu04921,mmu04270,mmu04360,mmu05200,mmu05205,mmu05132	Wnt signaling pathway|Sphingolipid signaling pathway|cAMP signaling pathway|cGMP - PKG signaling pathway|Focal adhesion|Tight junction|Regulation of actin cytoskeleton|Platelet activation|Leukocyte transendothelial migration|Chemokine signaling pathway|Oxytocin signaling pathway|Vascular smooth muscle contraction|Axon guidance|Pathways in cancer|Proteoglycans in cancer|Salmonella infection
Igfbp2	1.42658e-48	0.03	0.193	4.42995e-44	-2.92207	0.266604	-1.90723	Down	ENSMUSG00000039323	16008	protein_coding	insulin-like growth factor binding protein 2 [Source:MGI Symbol;Acc:MGI:96437]	GO:0005576,GO:0005520,GO:0005615,GO:0031410,GO:0016324,GO:0031994,GO:0040008,GO:0019838,GO:0042104,GO:0031995,GO:0043567,GO:0007165,GO:0007565,GO:0007568,GO:0007584,GO:0009612,GO:0010226,GO:0032355,GO:0032526,GO:0032870,GO:0042493,GO:0043627,GO:0048545,GO:0051384	extracellular region|insulin-like growth factor binding|extracellular space|cytoplasmic vesicle|apical plasma membrane|insulin-like growth factor I binding|regulation of growth|growth factor binding|positive regulation of activated T cell proliferation|insulin-like growth factor II binding|regulation of insulin-like growth factor receptor signaling pathway|signal transduction|female pregnancy|agi…
Cox14	1.64845e-48	0.485	0.213	5.11892e-44	-1.19347	1.61971	0.695739	Up	ENSMUSG00000023020	66379	protein_coding	cytochrome c oxidase assembly protein 14 [Source:MGI Symbol;Acc:MGI:1913629]	GO:0016020,GO:0016021,GO:0003674,GO:0005739,GO:0031966,GO:0033617	membrane|integral component of membrane|molecular_function|mitochondrion|mitochondrial membrane|mitochondrial respiratory chain complex IV assembly	mmu04714	Thermogenesis
Napsa	1.86336e-48	0.344	0.109	5.78628e-44	-1.22354	2.23153	1.15803	Up	ENSMUSG00000002204	16541	protein_coding	napsin A aspartic peptidase [Source:MGI Symbol;Acc:MGI:109365]	GO:0006508,GO:0004190,GO:0005615,GO:0016787,GO:0005515,GO:0008233,GO:0005576,GO:0005764,GO:0004175,GO:0033619,GO:0030163,GO:0043129,GO:0097208	proteolysis|aspartic-type endopeptidase activity|extracellular space|hydrolase activity|protein binding|peptidase activity|extracellular region|lysosome|endopeptidase activity|membrane protein proteolysis|protein catabolic process|surfactant homeostasis|alveolar lamellar body	mmu04142	Lysosome
Atp2b1	2.0834e-48	0.409	0.509	6.46958e-44	-0.49567	0.504456	-0.9872	Down	ENSMUSG00000019943	67972	protein_coding	ATPase, Ca++ transporting, plasma membrane 1 [Source:MGI Symbol;Acc:MGI:104653]	GO:0016021,GO:0005524,GO:0070588,GO:0005388,GO:0016020,GO:0000166,GO:0046872,GO:0005886,GO:0005634,GO:0005515,GO:0006811,GO:0030054,GO:0045202,GO:0006816,GO:0016324,GO:0045177,GO:0005887,GO:0005516,GO:0016323,GO:0051481,GO:0030165,GO:0045121,GO:0098978,GO:0001772,GO:0009898,GO:0051480,GO:1990034,GO:0015085,GO:1905056,GO:0006874,GO:0099509,GO:0098982,GO:0016887,GO:0032591,GO:0032809,GO:0032590,GO:…	integral component of membrane|ATP binding|calcium ion transmembrane transport|calcium transmembrane transporter activity, phosphorylative mechanism|membrane|nucleotide binding|metal ion binding|plasma membrane|nucleus|protein binding|ion transport|cell junction|synapse|calcium ion transport|apical plasma membrane|apical part of cell|integral component of plasma membrane|calmodulin binding|basola…	mmu04020,mmu04024,mmu04022,mmu04925,mmu04261,mmu04970,mmu04972,mmu04978,mmu04961	Calcium signaling pathway|cAMP signaling pathway|cGMP - PKG signaling pathway|Aldosterone synthesis and secretion|Adrenergic signaling in cardiomyocytes|Salivary secretion|Pancreatic secretion|Mineral absorption|Endocrine and other factor-regulated calcium reabsorption
Clip4	2.67439e-48	0.34	0.109	8.30477e-44	-1.96055	1.75207	0.809058	Up	ENSMUSG00000024059	78785	protein_coding	CAP-GLY domain containing linker protein family, member 4 [Source:MGI Symbol;Acc:MGI:1919100]	GO:0005515,GO:0016020,GO:0016021,GO:0003674,GO:0008150,GO:0043231	protein binding|membrane|integral component of membrane|molecular_function|biological_process|intracellular membrane-bounded organelle
Sh3bp5	3.25051e-48	0.039	0.202	1.00938e-43	-3.21538	0.481285	-1.05504	Down	ENSMUSG00000021892	24056	protein_coding	SH3-domain binding protein 5 (BTK-associated) [Source:MGI Symbol;Acc:MGI:1344391]	GO:0016020,GO:0005654,GO:0016604,GO:0005737,GO:0035556,GO:0030659,GO:0031410,GO:0005085,GO:0005739,GO:0017112,GO:0017124,GO:0006469,GO:0004860,GO:0061099	membrane|nucleoplasm|nuclear body|cytoplasm|intracellular signal transduction|cytoplasmic vesicle membrane|cytoplasmic vesicle|guanyl-nucleotide exchange factor activity|mitochondrion|Rab guanyl-nucleotide exchange factor activity|SH3 domain binding|negative regulation of protein kinase activity|protein kinase inhibitor activity|negative regulation of protein tyrosine kinase activity
Vgll3	3.92644e-48	0.031	0.205	1.21928e-43	-3.1587	0.479233	-1.0612	Down	ENSMUSG00000091243	73569	protein_coding	vestigial like family member 3 [Source:MGI Symbol;Acc:MGI:1920819]	GO:0006355,GO:0005634	regulation of transcription, DNA-templated|nucleus
Colec12	4.06807e-48	0.03	0.207	1.26326e-43	-3.15968	0.491236	-1.02551	Down	ENSMUSG00000036103	140792	protein_coding	collectin sub-family member 12 [Source:MGI Symbol;Acc:MGI:2152907]	GO:0016020,GO:0016021,GO:0046872,GO:0030246,GO:0005581,GO:0004888,GO:0062023,GO:0008329,GO:0034138,GO:0006955,GO:0060355,GO:0030169,GO:0006910	membrane|integral component of membrane|metal ion binding|carbohydrate binding|collagen trimer|transmembrane signaling receptor activity|collagen-containing extracellular matrix|signaling pattern recognition receptor activity|toll-like receptor 3 signaling pathway|immune response|positive regulation of cell adhesion molecule production|low-density lipoprotein particle binding|phagocytosis, recogn…	mmu04145	Phagosome
Vasn	4.16515e-48	0.174	0.328	1.2934e-43	-1.57696	0.449528	-1.15352	Down	ENSMUSG00000039646	246154	protein_coding	vasorin [Source:MGI Symbol;Acc:MGI:2177651]	GO:0005515,GO:0016020,GO:0016021,GO:0005615,GO:0009986,GO:0005886,GO:0031012,GO:0005739,GO:0070062,GO:0030512,GO:0050431,GO:0071456,GO:0010719,GO:0071461	protein binding|membrane|integral component of membrane|extracellular space|cell surface|plasma membrane|extracellular matrix|mitochondrion|extracellular exosome|negative regulation of transforming growth factor beta receptor signaling pathway|transforming growth factor beta binding|cellular response to hypoxia|negative regulation of epithelial to mesenchymal transition|cellular response to redox…
Rab27b	4.29826e-48	0.236	0.051	1.33474e-43	-2.91774	1.71339	0.776856	Up	ENSMUSG00000024511	80718	protein_coding	RAB27B, member RAS oncogene family [Source:MGI Symbol;Acc:MGI:1931295]	GO:0005525,GO:0003924,GO:0016020,GO:0016787,GO:0005794,GO:0005515,GO:0000166,GO:0016324,GO:0005768,GO:0030141,GO:0005770,GO:0019904,GO:0019003,GO:0006886,GO:0030667,GO:0042470,GO:0045921,GO:1904115,GO:0032482,GO:0005795,GO:0048488,GO:0017157,GO:0098993,GO:0030140,GO:0099641,GO:0042589,GO:0031489,GO:0032585,GO:0032402,GO:0071985	GTP binding|GTPase activity|membrane|hydrolase activity|Golgi apparatus|protein binding|nucleotide binding|apical plasma membrane|endosome|secretory granule|late endosome|protein domain specific binding|GDP binding|intracellular protein transport|secretory granule membrane|melanosome|positive regulation of exocytosis|axon cytoplasm|Rab protein signal transduction|Golgi stack|synaptic vesicle endo…	mmu04972	Pancreatic secretion
Mapk13	4.83125e-48	0.196	0.032	1.50025e-43	-3.52248	1.57658	0.656795	Up	ENSMUSG00000004864	26415	protein_coding	mitogen-activated protein kinase 13 [Source:MGI Symbol;Acc:MGI:1346864]	GO:0005524,GO:0006468,GO:0004672,GO:0004707,GO:0000165,GO:0016740,GO:0005634,GO:0000166,GO:0035556,GO:0016301,GO:0016310,GO:0004674,GO:0005737,GO:0032755,GO:0006970,GO:0007049,GO:0010468,GO:0005654,GO:0070301,GO:0034644,GO:0018105,GO:0051403,GO:0071347,GO:1903936,GO:0072709,GO:0072740	ATP binding|protein phosphorylation|protein kinase activity|MAP kinase activity|MAPK cascade|transferase activity|nucleus|nucleotide binding|intracellular signal transduction|kinase activity|phosphorylation|protein serine/threonine kinase activity|cytoplasm|positive regulation of interleukin-6 production|response to osmotic stress|cell cycle|regulation of gene expression|nucleoplasm|cellular resp…	mmu04015,mmu04010,mmu04370,mmu04668,mmu04068,mmu04071,mmu04218,mmu04550,mmu04611,mmu04620,mmu04621,mmu04622,mmu04625,mmu04660,mmu04658,mmu04659,mmu04657,mmu04664,mmu04670,mmu04912,mmu04914,mmu04917,mmu04926,mmu04261,mmu04728,mmu04723,mmu04722,mmu04750,mmu04380,mmu04714,mmu05205,mmu05014,mmu05418,mmu04933,mmu05132,mmu05133,mmu05152,mmu05164,mmu05160,mmu05167,mmu05169,mmu05145,mmu05140,mmu05142,mmu…	Rap1 signaling pathway|MAPK signaling pathway|VEGF signaling pathway|TNF signaling pathway|FoxO signaling pathway|Sphingolipid signaling pathway|Cellular senescence|Signaling pathways regulating pluripotency of stem cells|Platelet activation|Toll-like receptor signaling pathway|NOD-like receptor signaling pathway|RIG-I-like receptor signaling pathway|C-type lectin receptor signaling pathway|T cel…
Ndufb5	4.93298e-48	0.587	0.301	1.53184e-43	-0.682568	1.57949	0.65946	Up	ENSMUSG00000027673	66046	protein_coding	NADH:ubiquinone oxidoreductase subunit B5 [Source:MGI Symbol;Acc:MGI:1913296]	GO:0016020,GO:0016021,GO:0003674,GO:0005654,GO:0055114,GO:0005739,GO:0005743,GO:0070469,GO:0032981,GO:0005747	membrane|integral component of membrane|molecular_function|nucleoplasm|oxidation-reduction process|mitochondrion|mitochondrial inner membrane|respirasome|mitochondrial respiratory chain complex I assembly|mitochondrial respiratory chain complex I	mmu00190,mmu04723,mmu04714,mmu05010,mmu05012,mmu05016,mmu04932	Oxidative phosphorylation|Retrograde endocannabinoid signaling|Thermogenesis|Alzheimer's disease|Parkinson's disease|Huntington's disease|Non-alcoholic fatty liver disease (NAFLD)
Psap	5.27116e-48	0.42	0.551	1.63685e-43	-0.327035	0.514868	-0.957726	Down	ENSMUSG00000004207	19156	protein_coding	prosaposin [Source:MGI Symbol;Acc:MGI:97783]	GO:0006629,GO:0006665,GO:0005764,GO:0005615,GO:0007193,GO:0019216,GO:0060736,GO:0060742,GO:0005515,GO:0005737,GO:0042802,GO:0042803,GO:0005576,GO:0043231,GO:0071310,GO:0005739,GO:0007605,GO:0005770,GO:0050885,GO:0043408,GO:0002020,GO:0005543,GO:0090102,GO:0051345,GO:0042552,GO:0007041,GO:0048589,GO:1905576,GO:0004565,GO:0060073,GO:0006683,GO:0043410,GO:1905573,GO:1905574,GO:1905575,GO:1905577,GO:…	lipid metabolic process|sphingolipid metabolic process|lysosome|extracellular space|adenylate cyclase-inhibiting G protein-coupled receptor signaling pathway|regulation of lipid metabolic process|prostate gland growth|epithelial cell differentiation involved in prostate gland development|protein binding|cytoplasm|identical protein binding|protein homodimerization activity|extracellular region|int…	mmu04142	Lysosome
Col6a3	5.6145e-48	0.003	0.144	1.74347e-43	-5.17974	0.519075	-0.945985	Down	ENSMUSG00000048126	12835	protein_coding	collagen, type VI, alpha 3 [Source:MGI Symbol;Acc:MGI:88461]	GO:0005515,GO:0004867,GO:0005615,GO:0003429,GO:0005581,GO:0031012,GO:0042383,GO:0062023,GO:0010951,GO:0030020	protein binding|serine-type endopeptidase inhibitor activity|extracellular space|growth plate cartilage chondrocyte morphogenesis|collagen trimer|extracellular matrix|sarcolemma|collagen-containing extracellular matrix|negative regulation of endopeptidase activity|extracellular matrix structural constituent conferring tensile strength	mmu04151,mmu04512,mmu04510,mmu04974,mmu05165	PI3K-Akt signaling pathway|ECM-receptor interaction|Focal adhesion|Protein digestion and absorption|Human papillomavirus infection
Psmb3	5.96941e-48	0.575	0.29	1.85368e-43	-0.780804	1.53237	0.615767	Up	ENSMUSG00000069744	26446	protein_coding	proteasome (prosome, macropain) subunit, beta type 3 [Source:MGI Symbol;Acc:MGI:1347014]	GO:0004175,GO:0051603,GO:0005839,GO:0004298,GO:0043161,GO:0019774,GO:0016787,GO:0005634,GO:0008233,GO:0006508,GO:0005737,GO:0000502,GO:0030163,GO:0005829,GO:0005654,GO:0010498,GO:0010499	endopeptidase activity|proteolysis involved in cellular protein catabolic process|proteasome core complex|threonine-type endopeptidase activity|proteasome-mediated ubiquitin-dependent protein catabolic process|proteasome core complex, beta-subunit complex|hydrolase activity|nucleus|peptidase activity|proteolysis|cytoplasm|proteasome complex|protein catabolic process|cytosol|nucleoplasm|proteasoma…	mmu03050	Proteasome
Spon1	8.07569e-48	0.017	0.179	2.50774e-43	-3.5794	0.477461	-1.06654	Down	ENSMUSG00000038156	233744	protein_coding	spondin 1, (f-spondin) extracellular matrix protein [Source:MGI Symbol;Acc:MGI:2385287]	GO:0046872,GO:0005515,GO:0005576,GO:0031012,GO:0007155,GO:0062023,GO:0005201,GO:0032092,GO:1902430,GO:0050693,GO:0010954,GO:1902993	metal ion binding|protein binding|extracellular region|extracellular matrix|cell adhesion|collagen-containing extracellular matrix|extracellular matrix structural constituent|positive regulation of protein binding|negative regulation of amyloid-beta formation|LBD domain binding|positive regulation of protein processing|positive regulation of amyloid precursor protein catabolic process
Psmb6	8.75011e-48	0.579	0.294	2.71717e-43	-0.750575	1.53289	0.616257	Up	ENSMUSG00000018286	19175	protein_coding	proteasome (prosome, macropain) subunit, beta type 6 [Source:MGI Symbol;Acc:MGI:104880]	GO:0004175,GO:0051603,GO:0005839,GO:0004298,GO:0016787,GO:0005634,GO:0005654,GO:0005829,GO:0008233,GO:0006508,GO:0005737,GO:0043161,GO:0000502,GO:0010498,GO:0010499,GO:0019774	endopeptidase activity|proteolysis involved in cellular protein catabolic process|proteasome core complex|threonine-type endopeptidase activity|hydrolase activity|nucleus|nucleoplasm|cytosol|peptidase activity|proteolysis|cytoplasm|proteasome-mediated ubiquitin-dependent protein catabolic process|proteasome complex|proteasomal protein catabolic process|proteasomal ubiquitin-independent protein ca…	mmu03050	Proteasome
Marcks	1.45582e-47	0.276	0.356	4.52075e-43	-1.04605	0.492013	-1.02323	Down	ENSMUSG00000069662	17118	protein_coding	myristoylated alanine rich protein kinase C substrate [Source:MGI Symbol;Acc:MGI:96907]	GO:0005516,GO:0016020,GO:0005737,GO:0005856,GO:0003779,GO:0005813,GO:0005938,GO:0005080,GO:0042802,GO:0051015,GO:0051017,GO:0051260,GO:0051764,GO:0032432,GO:0042585	calmodulin binding|membrane|cytoplasm|cytoskeleton|actin binding|centrosome|cell cortex|protein kinase C binding|identical protein binding|actin filament binding|actin filament bundle assembly|protein homooligomerization|actin crosslink formation|actin filament bundle|germinal vesicle	mmu04666,mmu05206	Fc gamma R-mediated phagocytosis|MicroRNAs in cancer
Emp2	1.58118e-47	0.329	0.425	4.91004e-43	-0.69795	0.334772	-1.57875	Down	ENSMUSG00000022505	13731	protein_coding	epithelial membrane protein 2 [Source:MGI Symbol;Acc:MGI:1098726]	GO:0016021,GO:0016020,GO:0000139,GO:0005794,GO:0005886,GO:0005634,GO:0005737,GO:0031410,GO:0005829,GO:0007015,GO:0016324,GO:0007155,GO:0009986,GO:0016477,GO:0019901,GO:0001954,GO:0005178,GO:0019900,GO:0008284,GO:0045121,GO:0045177,GO:0007160,GO:0008219,GO:0032147,GO:0007566,GO:0072659,GO:0034394,GO:0045022,GO:0043549,GO:0003093,GO:0070252,GO:0045765,GO:0032060,GO:0010594,GO:0043534,GO:2001046,GO:…	integral component of membrane|membrane|Golgi membrane|Golgi apparatus|plasma membrane|nucleus|cytoplasm|cytoplasmic vesicle|cytosol|actin filament organization|apical plasma membrane|cell adhesion|cell surface|cell migration|protein kinase binding|positive regulation of cell-matrix adhesion|integrin binding|kinase binding|positive regulation of cell population proliferation|membrane raft|apical …
Atp5c1	1.7636e-47	0.531	0.252	5.4765e-43	-0.971031	1.52039	0.604442	Up	ENSMUSG00000025781	11949	protein_coding	ATP synthase, H+ transporting, mitochondrial F1 complex, gamma polypeptide 1 [Source:MGI Symbol;Acc:MGI:1261437]	GO:0046933,GO:0015986,GO:0045261,GO:0006811,GO:0006754,GO:0016020,GO:0005739,GO:0005743,GO:0046034,GO:0016887,GO:0043209,GO:0005753,GO:0000275	proton-transporting ATP synthase activity, rotational mechanism|ATP synthesis coupled proton transport|proton-transporting ATP synthase complex, catalytic core F(1)|ion transport|ATP biosynthetic process|membrane|mitochondrion|mitochondrial inner membrane|ATP metabolic process|ATPase activity|myelin sheath|mitochondrial proton-transporting ATP synthase complex|mitochondrial proton-transporting AT…	mmu00190,mmu04714,mmu05010,mmu05012,mmu05016	Oxidative phosphorylation|Thermogenesis|Alzheimer's disease|Parkinson's disease|Huntington's disease
Smim6	1.96963e-47	0.325	0.108	6.11631e-43	-1.82716	1.94606	0.960556	Up	ENSMUSG00000075420	68528	protein_coding	small integral membrane protein 6 [Source:MGI Symbol;Acc:MGI:1915778]	GO:0016020,GO:0016021,GO:0005515,GO:0005789,GO:1901877,GO:1901895	membrane|integral component of membrane|protein binding|endoplasmic reticulum membrane|negative regulation of calcium ion binding|negative regulation of ATPase-coupled calcium transmembrane transporter activity
Ndufa4	1.9716e-47	0.816	0.547	6.12241e-43	0.413371	1.52712	0.610814	Up	ENSMUSG00000029632	17992	protein_coding	Ndufa4, mitochondrial complex associated [Source:MGI Symbol;Acc:MGI:107686]	GO:0016020,GO:0055114,GO:0022900,GO:0005739,GO:0005743,GO:1902600,GO:0070469,GO:0044877,GO:0004129,GO:0005751	membrane|oxidation-reduction process|electron transport chain|mitochondrion|mitochondrial inner membrane|proton transmembrane transport|respirasome|protein-containing complex binding|cytochrome-c oxidase activity|mitochondrial respiratory chain complex IV	mmu00190,mmu04723,mmu04714,mmu05010,mmu05012,mmu05016,mmu04932	Oxidative phosphorylation|Retrograde endocannabinoid signaling|Thermogenesis|Alzheimer's disease|Parkinson's disease|Huntington's disease|Non-alcoholic fatty liver disease (NAFLD)
Ndufab1	2.01476e-47	0.563	0.282	6.25643e-43	-0.775949	1.6509	0.723253	Up	ENSMUSG00000030869	70316	protein_coding	NADH:ubiquinone oxidoreductase subunit AB1 [Source:MGI Symbol;Acc:MGI:1917566]	GO:0006633,GO:0005654,GO:0055114,GO:0006629,GO:0005739,GO:0006631,GO:0070469,GO:0032981,GO:0005762,GO:0005747,GO:0009249,GO:0000035,GO:0000036	fatty acid biosynthetic process|nucleoplasm|oxidation-reduction process|lipid metabolic process|mitochondrion|fatty acid metabolic process|respirasome|mitochondrial respiratory chain complex I assembly|mitochondrial large ribosomal subunit|mitochondrial respiratory chain complex I|protein lipoylation|acyl binding|acyl carrier activity	mmu00190,mmu04723,mmu04714,mmu05010,mmu05012,mmu05016,mmu04932	Oxidative phosphorylation|Retrograde endocannabinoid signaling|Thermogenesis|Alzheimer's disease|Parkinson's disease|Huntington's disease|Non-alcoholic fatty liver disease (NAFLD)
Mrps24	2.13527e-47	0.416	0.162	6.63065e-43	-1.6456	1.57209	0.652683	Up	ENSMUSG00000020477	64660	protein_coding	mitochondrial ribosomal protein S24 [Source:MGI Symbol;Acc:MGI:1928142]	GO:0005739,GO:0005840,GO:0003735,GO:0032543,GO:0005763	mitochondrion|ribosome|structural constituent of ribosome|mitochondrial translation|mitochondrial small ribosomal subunit
Coa3	2.69958e-47	0.416	0.171	8.38301e-43	-1.54291	1.74936	0.806825	Up	ENSMUSG00000017188	52469	protein_coding	cytochrome C oxidase assembly factor 3 [Source:MGI Symbol;Acc:MGI:1098757]	GO:0016020,GO:0016021,GO:0003674,GO:0005739,GO:0005743,GO:0033617,GO:0031305,GO:0005751,GO:0070131	membrane|integral component of membrane|molecular_function|mitochondrion|mitochondrial inner membrane|mitochondrial respiratory chain complex IV assembly|integral component of mitochondrial inner membrane|mitochondrial respiratory chain complex IV|positive regulation of mitochondrial translation	mmu04714	Thermogenesis
Akap12	3.31558e-47	0.01	0.159	1.02959e-42	-4.22406	0.506949	-0.980089	Down	ENSMUSG00000038587	83397	protein_coding	A kinase (PRKA) anchor protein (gravin) 12 [Source:MGI Symbol;Acc:MGI:1932576]	GO:0007165,GO:0006605,GO:0051018,GO:0010739,GO:0090036,GO:0016020,GO:0005829,GO:0005737,GO:0005886,GO:0005856,GO:0016301,GO:0016310,GO:0005516,GO:0043025,GO:0070374,GO:0050804,GO:0098685,GO:0008179,GO:0007193,GO:0010738,GO:0030159,GO:1904469,GO:0043116,GO:0051770,GO:0042535,GO:0061870,GO:1900143	signal transduction|protein targeting|protein kinase A binding|positive regulation of protein kinase A signaling|regulation of protein kinase C signaling|membrane|cytosol|cytoplasm|plasma membrane|cytoskeleton|kinase activity|phosphorylation|calmodulin binding|neuronal cell body|positive regulation of ERK1 and ERK2 cascade|modulation of chemical synaptic transmission|Schaffer collateral - CA1 syn…
Echs1	3.35359e-47	0.417	0.163	1.04139e-42	-1.5367	1.59918	0.677328	Up	ENSMUSG00000025465	93747	protein_coding	enoyl Coenzyme A hydratase, short chain, 1, mitochondrial [Source:MGI Symbol;Acc:MGI:2136460]	GO:0003824,GO:0006629,GO:0005739,GO:0006631,GO:0005759,GO:0016829,GO:0006635,GO:0004300,GO:0016853	catalytic activity|lipid metabolic process|mitochondrion|fatty acid metabolic process|mitochondrial matrix|lyase activity|fatty acid beta-oxidation|enoyl-CoA hydratase activity|isomerase activity	mmu00640,mmu00650,mmu00062,mmu00071,mmu00280,mmu00310,mmu00380,mmu00410	Propanoate metabolism|Butanoate metabolism|Fatty acid elongation|Fatty acid degradation|Valine, leucine and isoleucine degradation|Lysine degradation|Tryptophan metabolism|beta-Alanine metabolism
Rps12	3.37698e-47	0.96	0.894	1.04865e-42	1.51287	1.59859	0.676796	Up	ENSMUSG00000061983	20042	protein_coding	ribosomal protein S12 [Source:MGI Symbol;Acc:MGI:98105]	GO:0003735,GO:0006412,GO:0005622,GO:0005840	structural constituent of ribosome|translation|intracellular|ribosome	mmu03010	Ribosome
Nr4a1	4.07167e-47	0.355	0.526	1.26438e-42	-0.376424	0.464716	-1.10558	Down	ENSMUSG00000023034	15370	protein_coding	nuclear receptor subfamily 4, group A, member 1 [Source:MGI Symbol;Acc:MGI:1352454]	GO:0003677,GO:0003707,GO:0008270,GO:0006355,GO:0005634,GO:0003700,GO:0043565,GO:0004879,GO:0046872,GO:0005829,GO:0005515,GO:0005737,GO:0042803,GO:0046982,GO:0045944,GO:0005739,GO:0031965,GO:0000977,GO:0045893,GO:0001228,GO:0035914,GO:0071310,GO:0043401,GO:0030522,GO:0000978,GO:0005667,GO:0006915,GO:0008134,GO:0043065,GO:0044344,GO:0002042,GO:0043154,GO:0035259,GO:0045444,GO:0035924,GO:0001938,GO:…	DNA binding|steroid hormone receptor activity|zinc ion binding|regulation of transcription, DNA-templated|nucleus|DNA-binding transcription factor activity|sequence-specific DNA binding|nuclear receptor activity|metal ion binding|cytosol|protein binding|cytoplasm|protein homodimerization activity|protein heterodimerization activity|positive regulation of transcription by RNA polymerase II|mitocho…	mmu04010,mmu04151,mmu04925,mmu04927,mmu04934	MAPK signaling pathway|PI3K-Akt signaling pathway|Aldosterone synthesis and secretion|Cortisol synthesis and secretion|Cushing's syndrome
Gm13889	8.5558e-47	0.007	0.155	2.65683e-42	-4.23001	0.453491	-1.14085	Down	ENSMUSG00000087006	620695	protein_coding	predicted gene 13889 [Source:MGI Symbol;Acc:MGI:3652053]
Mcl1	8.81224e-47	0.545	0.613	2.73647e-42	0.0230705	0.576316	-0.795067	Down	ENSMUSG00000038612	17210	protein_coding	myeloid cell leukemia sequence 1 [Source:MGI Symbol;Acc:MGI:101769]	GO:0042981,GO:0016020,GO:0016021,GO:0005634,GO:0005737,GO:0046982,GO:0007275,GO:0005739,GO:0005515,GO:0030154,GO:0097192,GO:0005829,GO:0006915,GO:0051434,GO:0005654,GO:0043066,GO:0042803,GO:0008630,GO:0046983,GO:2001020,GO:0034097,GO:2001243,GO:0005741,GO:0010507,GO:0051400,GO:0097136,GO:2001240,GO:2000811,GO:1903378	regulation of apoptotic process|membrane|integral component of membrane|nucleus|cytoplasm|protein heterodimerization activity|multicellular organism development|mitochondrion|protein binding|cell differentiation|extrinsic apoptotic signaling pathway in absence of ligand|cytosol|apoptotic process|BH3 domain binding|nucleoplasm|negative regulation of apoptotic process|protein homodimerization activ…	mmu04630,mmu04151,mmu04210,mmu05206	Jak-STAT signaling pathway|PI3K-Akt signaling pathway|Apoptosis|MicroRNAs in cancer
Rps16	1.12569e-46	0.958	0.867	3.49559e-42	1.42991	1.51356	0.59795	Up	ENSMUSG00000037563	20055	protein_coding	ribosomal protein S16 [Source:MGI Symbol;Acc:MGI:98118]	GO:0003735,GO:0006412,GO:0005840,GO:0003723,GO:0000462,GO:1990830,GO:0042274,GO:0006364,GO:0015935,GO:0022627	structural constituent of ribosome|translation|ribosome|RNA binding|maturation of SSU-rRNA from tricistronic rRNA transcript (SSU-rRNA, 5.8S rRNA, LSU-rRNA)|cellular response to leukemia inhibitory factor|ribosomal small subunit biogenesis|rRNA processing|small ribosomal subunit|cytosolic small ribosomal subunit	mmu03010	Ribosome
Lamtor4	1.57368e-46	0.417	0.168	4.88674e-42	-1.58198	1.65079	0.723159	Up	ENSMUSG00000050552	66096	protein_coding	late endosomal/lysosomal adaptor, MAPK and MTOR activator 4 [Source:MGI Symbol;Acc:MGI:1913346]	GO:0071986,GO:0032008,GO:0071230,GO:0005085,GO:0043231,GO:0008361,GO:0005764,GO:0061462,GO:0060090	Ragulator complex|positive regulation of TOR signaling|cellular response to amino acid stimulus|guanyl-nucleotide exchange factor activity|intracellular membrane-bounded organelle|regulation of cell size|lysosome|protein localization to lysosome|molecular adaptor activity	mmu04150	mTOR signaling pathway
Snx7	2.08809e-46	0.251	0.064	6.48416e-42	-2.45618	1.88071	0.911274	Up	ENSMUSG00000028007	76561	protein_coding	sorting nexin 7 [Source:MGI Symbol;Acc:MGI:1923811]	GO:0035091,GO:0016020,GO:0015031,GO:0030659,GO:0031410,GO:0008289,GO:0005515	phosphatidylinositol binding|membrane|protein transport|cytoplasmic vesicle membrane|cytoplasmic vesicle|lipid binding|protein binding
Adgrg1	2.90911e-46	0.321	0.098	9.03366e-42	-2.23411	1.50781	0.59245	Up	ENSMUSG00000031785	14766	protein_coding	adhesion G protein-coupled receptor G1 [Source:MGI Symbol;Acc:MGI:1340051]	GO:0007186,GO:0016021,GO:0004930,GO:0007166,GO:0004888,GO:0016020,GO:0005886,GO:0008201,GO:0005887,GO:0007165,GO:0007275,GO:0005576,GO:0007155,GO:0030154,GO:0016477,GO:0007420,GO:0007266,GO:0008285,GO:0007399,GO:0001525,GO:0045121,GO:0021796,GO:0007189,GO:2000179,GO:0010573,GO:0035025,GO:0005518,GO:0045785,GO:0070528,GO:2001223,GO:0021819,GO:0050840,GO:0021801,GO:0072520,GO:0097451	G protein-coupled receptor signaling pathway|integral component of membrane|G protein-coupled receptor activity|cell surface receptor signaling pathway|transmembrane signaling receptor activity|membrane|plasma membrane|heparin binding|integral component of plasma membrane|signal transduction|multicellular organism development|extracellular region|cell adhesion|cell differentiation|cell migration|…
Fn1	3.66333e-46	0.116	0.268	1.13757e-41	-1.7787	0.426407	-1.2297	Down	ENSMUSG00000026193	14268	protein_coding	fibronectin 1 [Source:MGI Symbol;Acc:MGI:95566]	GO:0005576,GO:0005515,GO:0005615,GO:0007044,GO:0042802,GO:0001932,GO:0016324,GO:0031012,GO:0007155,GO:0010628,GO:0010952,GO:0006953,GO:0005178,GO:0043066,GO:0048146,GO:0005102,GO:0008022,GO:0030198,GO:0008284,GO:0070062,GO:0008201,GO:0001525,GO:0019899,GO:0007160,GO:0005604,GO:0062023,GO:0008360,GO:0005201,GO:0034446,GO:0051087,GO:0002020,GO:0045773,GO:0030335,GO:0005793,GO:0005577,GO:0070372,GO:…	extracellular region|protein binding|extracellular space|cell-substrate junction assembly|identical protein binding|regulation of protein phosphorylation|apical plasma membrane|extracellular matrix|cell adhesion|positive regulation of gene expression|positive regulation of peptidase activity|acute-phase response|integrin binding|negative regulation of apoptotic process|positive regulation of fibr…	mmu04151,mmu04512,mmu04510,mmu04810,mmu05200,mmu05205,mmu05222,mmu04933,mmu05100,mmu05165,mmu05146	PI3K-Akt signaling pathway|ECM-receptor interaction|Focal adhesion|Regulation of actin cytoskeleton|Pathways in cancer|Proteoglycans in cancer|Small cell lung cancer|AGE-RAGE signaling pathway in diabetic complications|Bacterial invasion of epithelial cells|Human papillomavirus infection|Amoebiasis
Btg2	4.14823e-46	0.422	0.566	1.28815e-41	-0.209569	0.532482	-0.909196	Down	ENSMUSG00000020423	12227	protein_coding	B cell translocation gene 2, anti-proliferative [Source:MGI Symbol;Acc:MGI:108384]	GO:0008285,GO:0005634,GO:0005515,GO:0005737,GO:0035914,GO:0000122,GO:0006479,GO:0009952,GO:0006974,GO:0043066,GO:0030182,GO:0001227,GO:2000178,GO:0031175,GO:0043524,GO:0017148,GO:0021954,GO:0008306,GO:0045930,GO:0060213,GO:0021542,GO:0009612,GO:0010033,GO:0010243,GO:0014070,GO:0043434,GO:0051602	negative regulation of cell population proliferation|nucleus|protein binding|cytoplasm|skeletal muscle cell differentiation|negative regulation of transcription by RNA polymerase II|protein methylation|anterior/posterior pattern specification|cellular response to DNA damage stimulus|negative regulation of apoptotic process|neuron differentiation|DNA-binding transcription repressor activity, RNA p…	mmu03018	RNA degradation
Ifrd1	5.89048e-46	0.533	0.757	1.82917e-41	0.607744	0.583685	-0.776739	Down	ENSMUSG00000001627	15982	protein_coding	interferon-related developmental regulator 1 [Source:MGI Symbol;Acc:MGI:1316717]	GO:0005634,GO:0005737,GO:0007275,GO:0045944,GO:0030154,GO:0051091,GO:0030517,GO:0043403,GO:0042692,GO:0014706,GO:0048671,GO:0061629	nucleus|cytoplasm|multicellular organism development|positive regulation of transcription by RNA polymerase II|cell differentiation|positive regulation of DNA-binding transcription factor activity|negative regulation of axon extension|skeletal muscle tissue regeneration|muscle cell differentiation|striated muscle tissue development|negative regulation of collateral sprouting|RNA polymerase II-spe…
Klf2	6.75949e-46	0.305	0.489	2.09902e-41	-0.495651	0.443686	-1.17239	Down	ENSMUSG00000055148	16598	protein_coding	Kruppel-like factor 2 (lung) [Source:MGI Symbol;Acc:MGI:1342772]	GO:0003676,GO:0046872,GO:0003677,GO:0005634,GO:0003700,GO:0045944,GO:0005515,GO:0045893,GO:0000981,GO:0000122,GO:0001701,GO:0006357,GO:0035264,GO:0000902,GO:0000790,GO:0045429,GO:0040029,GO:0043249,GO:0071498,GO:0071499,GO:1903671,GO:0036003,GO:0060509,GO:0034101,GO:0032715,GO:0051247,GO:0097533,GO:0034616,GO:0070301,GO:0071347,GO:0071356,GO:0071407,GO:0071409,GO:1901653	nucleic acid binding|metal ion binding|DNA binding|nucleus|DNA-binding transcription factor activity|positive regulation of transcription by RNA polymerase II|protein binding|positive regulation of transcription, DNA-templated|DNA-binding transcription factor activity, RNA polymerase II-specific|negative regulation of transcription by RNA polymerase II|in utero embryonic development|regulation of…	mmu04371,mmu04068,mmu05418	Apelin signaling pathway|FoxO signaling pathway|Fluid shear stress and atherosclerosis
Mtch1	8.19389e-46	0.543	0.267	2.54445e-41	-0.821757	1.5765	0.656724	Up	ENSMUSG00000024012	56462	protein_coding	mitochondrial carrier 1 [Source:MGI Symbol;Acc:MGI:1929261]	GO:0016020,GO:0016021,GO:0005739,GO:0005743,GO:0006915,GO:0006919,GO:0043065	membrane|integral component of membrane|mitochondrion|mitochondrial inner membrane|apoptotic process|activation of cysteine-type endopeptidase activity involved in apoptotic process|positive regulation of apoptotic process
Cxcl14	8.662e-46	0.002	0.136	2.68981e-41	-5.33186	0.491357	-1.02516	Down	ENSMUSG00000021508	57266	protein_coding	chemokine (C-X-C motif) ligand 14 [Source:MGI Symbol;Acc:MGI:1888514]	GO:0005576,GO:0006955,GO:0008009,GO:0060326,GO:0007165,GO:0005794,GO:0005125,GO:0005615,GO:0048839,GO:0031640,GO:0061844,GO:0045662,GO:2000503	extracellular region|immune response|chemokine activity|cell chemotaxis|signal transduction|Golgi apparatus|cytokine activity|extracellular space|inner ear development|killing of cells of other organism|antimicrobial humoral immune response mediated by antimicrobial peptide|negative regulation of myoblast differentiation|positive regulation of natural killer cell chemotaxis	mmu04060,mmu04062	Cytokine-cytokine receptor interaction|Chemokine signaling pathway
Hspa4l	8.9724e-46	0.374	0.42	2.7862e-41	-0.529522	0.52723	-0.923495	Down	ENSMUSG00000115951	18415	protein_coding	heat shock protein 4 like [Source:MGI Symbol;Acc:MGI:107422]	GO:0000166,GO:0005524,GO:0005634,GO:0005829,GO:0005515,GO:0005737,GO:0006986,GO:0006457	nucleotide binding|ATP binding|nucleus|cytosol|protein binding|cytoplasm|response to unfolded protein|protein folding	mmu04141	Protein processing in endoplasmic reticulum
Hbegf	1.05547e-45	0.308	0.518	3.27755e-41	-0.455172	0.487734	-1.03583	Down	ENSMUSG00000024486	15200	protein_coding	heparin-binding EGF-like growth factor [Source:MGI Symbol;Acc:MGI:96070]	GO:0005615,GO:0016020,GO:0016021,GO:0005886,GO:0008201,GO:0009986,GO:0005887,GO:0005576,GO:0008083,GO:0008284,GO:0050731,GO:0051897,GO:0008016,GO:0090303,GO:0001525,GO:0016477,GO:0007173,GO:0030307,GO:0030335,GO:0060326,GO:0048661,GO:0005154,GO:0051545,GO:0001832,GO:0035313,GO:0051549	extracellular space|membrane|integral component of membrane|plasma membrane|heparin binding|cell surface|integral component of plasma membrane|extracellular region|growth factor activity|positive regulation of cell population proliferation|positive regulation of peptidyl-tyrosine phosphorylation|positive regulation of protein kinase B signaling|regulation of heart contraction|positive regulation …	mmu04012,mmu04912,mmu04915,mmu05205,mmu05219,mmu01522	ErbB signaling pathway|GnRH signaling pathway|Estrogen signaling pathway|Proteoglycans in cancer|Bladder cancer|Endocrine resistance
Rsrp1	1.06878e-45	0.423	0.534	3.31888e-41	-0.324586	0.549069	-0.864942	Down	ENSMUSG00000037266	27981	protein_coding	arginine/serine rich protein 1 [Source:MGI Symbol;Acc:MGI:106498]	GO:0008150,GO:0005575	biological_process|cellular_component
Rpl14	1.13298e-45	0.847	0.627	3.51824e-41	0.687752	1.50602	0.59074	Up	ENSMUSG00000025794	67115	protein_coding	ribosomal protein L14 [Source:MGI Symbol;Acc:MGI:1914365]	GO:0003735,GO:0006412,GO:0005622,GO:0005840,GO:0003723,GO:0014069,GO:0022625,GO:0006364,GO:0042273	structural constituent of ribosome|translation|intracellular|ribosome|RNA binding|postsynaptic density|cytosolic large ribosomal subunit|rRNA processing|ribosomal large subunit biogenesis	mmu03010	Ribosome
Tcf4	1.25929e-45	0.209	0.319	3.91046e-41	-1.48152	0.474856	-1.07444	Down	ENSMUSG00000053477	21413	protein_coding	transcription factor 4 [Source:MGI Symbol;Acc:MGI:98506]	GO:0046983,GO:0045944,GO:0003677,GO:0005634,GO:0003700,GO:0005515,GO:0042802,GO:0007275,GO:0003682,GO:0045893,GO:0000978,GO:0010629,GO:0030154,GO:0000122,GO:0005667,GO:0000790,GO:0016525,GO:0003690,GO:0007399,GO:0042803,GO:0008022,GO:0006355,GO:0003714,GO:0043621,GO:0046982,GO:0043425,GO:0000981,GO:0001228,GO:0070888,GO:0045666,GO:0042118,GO:1990907,GO:1900746,GO:0070369,GO:0001093,GO:0006352,GO:…	protein dimerization activity|positive regulation of transcription by RNA polymerase II|DNA binding|nucleus|DNA-binding transcription factor activity|protein binding|identical protein binding|multicellular organism development|chromatin binding|positive regulation of transcription, DNA-templated|RNA polymerase II proximal promoter sequence-specific DNA binding|negative regulation of gene expressi…
Rpl31	1.69592e-45	0.733	0.465	5.26633e-41	0.0669874	1.50909	0.593678	Up	ENSMUSG00000073702	114641	protein_coding	ribosomal protein L31 [Source:MGI Symbol;Acc:MGI:2149632]	GO:0003735,GO:0006412,GO:0005622,GO:0005840,GO:0005654,GO:0045202,GO:0022625,GO:0005730,GO:0002181,GO:0005515,GO:0042788	structural constituent of ribosome|translation|intracellular|ribosome|nucleoplasm|synapse|cytosolic large ribosomal subunit|nucleolus|cytoplasmic translation|protein binding|polysomal ribosome	mmu03010	Ribosome
Areg	2.73553e-45	0.104	0.311	8.49464e-41	-1.47638	0.397415	-1.33128	Down	ENSMUSG00000029378	11839	protein_coding	amphiregulin [Source:MGI Symbol;Acc:MGI:88068]	GO:0016020,GO:0016021,GO:0005615,GO:0005634,GO:0009986,GO:0005737,GO:0005125,GO:0007186,GO:0008083,GO:0051384,GO:0008284,GO:0050731,GO:0031175,GO:0032355,GO:0007173,GO:0042327,GO:0060744,GO:0060749,GO:0045668,GO:0005154,GO:0060750,GO:0014009,GO:0060598,GO:0014070,GO:0042542,GO:0043434,GO:0051591	membrane|integral component of membrane|extracellular space|nucleus|cell surface|cytoplasm|cytokine activity|G protein-coupled receptor signaling pathway|growth factor activity|response to glucocorticoid|positive regulation of cell population proliferation|positive regulation of peptidyl-tyrosine phosphorylation|neuron projection development|response to estradiol|epidermal growth factor receptor …	mmu04010,mmu04012,mmu04390,mmu04151,mmu05210	MAPK signaling pathway|ErbB signaling pathway|Hippo signaling pathway|PI3K-Akt signaling pathway|Colorectal cancer
Mien1	2.85528e-45	0.417	0.171	8.8665e-41	-1.51601	1.67574	0.744797	Up	ENSMUSG00000002580	103742	protein_coding	migration and invasion enhancer 1 [Source:MGI Symbol;Acc:MGI:1913678]	GO:0016020,GO:0005886,GO:0005829,GO:0005737,GO:0005515,GO:0006915,GO:0043066,GO:0051491,GO:0030335,GO:0031235	membrane|plasma membrane|cytosol|cytoplasm|protein binding|apoptotic process|negative regulation of apoptotic process|positive regulation of filopodium assembly|positive regulation of cell migration|intrinsic component of the cytoplasmic side of the plasma membrane
Rab25	3.51631e-45	0.269	0.071	1.09192e-40	-2.65521	1.54318	0.625903	Up	ENSMUSG00000008601	53868	protein_coding	RAB25, member RAS oncogene family [Source:MGI Symbol;Acc:MGI:1858203]	GO:0005525,GO:0003924,GO:0016020,GO:0005886,GO:0005515,GO:0015031,GO:0000166,GO:0031410,GO:0042995,GO:0055037,GO:0005768,GO:0006887,GO:0008284,GO:0006886,GO:0031143,GO:0010634,GO:0032482,GO:0003382,GO:0031489,GO:0060627,GO:0031268,GO:0031260	GTP binding|GTPase activity|membrane|plasma membrane|protein binding|protein transport|nucleotide binding|cytoplasmic vesicle|cell projection|recycling endosome|endosome|exocytosis|positive regulation of cell population proliferation|intracellular protein transport|pseudopodium|positive regulation of epithelial cell migration|Rab protein signal transduction|epithelial cell morphogenesis|myosin V …
Nox4	5.96871e-45	0	0.122	1.85346e-40	#NAME?	0.544311	-0.877496	Down	ENSMUSG00000030562	50490	protein_coding	NADPH oxidase 4 [Source:MGI Symbol;Acc:MGI:1354184]	GO:0016175,GO:0042554,GO:0016020,GO:0016021,GO:0055114,GO:0016491,GO:0005886,GO:0005634,GO:0048471,GO:0030054,GO:0005925,GO:0016324,GO:0005783,GO:0005789,GO:0005739,GO:0006952,GO:0043065,GO:0097038,GO:0045453,GO:0016174,GO:0043020,GO:0008285,GO:0006801,GO:0001725,GO:0072593,GO:0051496,GO:0055007,GO:0050667,GO:0051897,GO:0071333,GO:0050664,GO:0072341,GO:0001666,GO:0003015,GO:0007568,GO:0010467,GO:…	superoxide-generating NADPH oxidase activity|superoxide anion generation|membrane|integral component of membrane|oxidation-reduction process|oxidoreductase activity|plasma membrane|nucleus|perinuclear region of cytoplasm|cell junction|focal adhesion|apical plasma membrane|endoplasmic reticulum|endoplasmic reticulum membrane|mitochondrion|defense response|positive regulation of apoptotic process|p…	mmu04933	AGE-RAGE signaling pathway in diabetic complications
Gstp3	6.08754e-45	0.154	0.019	1.89036e-40	-3.95264	1.63716	0.711194	Up	ENSMUSG00000097663	225884	protein_coding	glutathione S-transferase pi 3 [Source:MGI Symbol;Acc:MGI:2385078]	GO:0005515,GO:0004364,GO:0005829,GO:0006749	protein binding|glutathione transferase activity|cytosol|glutathione metabolic process
Thbd	6.28181e-45	0.01	0.148	1.95069e-40	-4.38705	0.508828	-0.974749	Down	ENSMUSG00000074743	21824	protein_coding	thrombomodulin [Source:MGI Symbol;Acc:MGI:98736]	GO:0016021,GO:0005509,GO:0005887,GO:0004888,GO:0030195,GO:0016020,GO:0005615,GO:0009986,GO:0005886,GO:0007596,GO:0007565,GO:0007599,GO:0005774,GO:0016327,GO:0050819,GO:0010165,GO:0032496,GO:0051591	integral component of membrane|calcium ion binding|integral component of plasma membrane|transmembrane signaling receptor activity|negative regulation of blood coagulation|membrane|extracellular space|cell surface|plasma membrane|blood coagulation|female pregnancy|hemostasis|vacuolar membrane|apicolateral plasma membrane|negative regulation of coagulation|response to X-ray|response to lipopolysac…	mmu04610,mmu05418,mmu04933	Complement and coagulation cascades|Fluid shear stress and atherosclerosis|AGE-RAGE signaling pathway in diabetic complications
Nbl1	6.53768e-45	0.226	0.321	2.03015e-40	-1.35312	0.48727	-1.03721	Down	ENSMUSG00000041120	17965	protein_coding	NBL1, DAN family BMP antagonist [Source:MGI Symbol;Acc:MGI:104591]	GO:0007165,GO:0005615,GO:0042803,GO:0005576,GO:0048812,GO:0005515,GO:0030514,GO:0045666,GO:0035582,GO:0016015,GO:0036122,GO:0007399,GO:0038098,GO:0048263,GO:0090027	signal transduction|extracellular space|protein homodimerization activity|extracellular region|neuron projection morphogenesis|protein binding|negative regulation of BMP signaling pathway|positive regulation of neuron differentiation|sequestering of BMP in extracellular matrix|morphogen activity|BMP binding|nervous system development|sequestering of BMP from receptor via BMP binding|determination…	mmu04350	TGF-beta signaling pathway
Noxo1	8.68135e-45	0.139	0.011	2.69582e-40	-4.28023	1.53876	0.621772	Up	ENSMUSG00000019320	71893	protein_coding	NADPH oxidase organizer 1 [Source:MGI Symbol;Acc:MGI:1919143]	GO:0005515,GO:0035091,GO:0016020,GO:0005886,GO:0043085,GO:0008289,GO:0043020,GO:0019899,GO:0006801,GO:0022617,GO:0016176	protein binding|phosphatidylinositol binding|membrane|plasma membrane|positive regulation of catalytic activity|lipid binding|NADPH oxidase complex|enzyme binding|superoxide metabolic process|extracellular matrix disassembly|superoxide-generating NADPH oxidase activator activity
Eef1b2	9.28763e-45	0.799	0.592	2.88409e-40	0.551305	1.57607	0.656336	Up	ENSMUSG00000025967	55949	protein_coding	eukaryotic translation elongation factor 1 beta 2 [Source:MGI Symbol;Acc:MGI:1929520]	GO:0003746,GO:0006414,GO:0005853,GO:0005829,GO:0005515,GO:0005737,GO:0005783,GO:0006412,GO:0045471,GO:0005085,GO:0016020,GO:0016021	translation elongation factor activity|translational elongation|eukaryotic translation elongation factor 1 complex|cytosol|protein binding|cytoplasm|endoplasmic reticulum|translation|response to ethanol|guanyl-nucleotide exchange factor activity|membrane|integral component of membrane
Sema3e	1.11567e-44	0.063	0.248	3.4645e-40	-2.3543	0.458566	-1.1248	Down	ENSMUSG00000063531	20349	protein_coding	sema domain, immunoglobulin domain (Ig), short basic domain, secreted, (semaphorin) 3E [Source:MGI Symbol;Acc:MGI:1340034]	GO:0005515,GO:0005615,GO:0005887,GO:0007275,GO:0005576,GO:0030215,GO:0030154,GO:0007399,GO:0001525,GO:0008360,GO:0050919,GO:0016525,GO:0071526,GO:0002040,GO:0045499,GO:0001755,GO:0030335,GO:0048843,GO:2000249,GO:0001953,GO:0001569,GO:0050808	protein binding|extracellular space|integral component of plasma membrane|multicellular organism development|extracellular region|semaphorin receptor binding|cell differentiation|nervous system development|angiogenesis|regulation of cell shape|negative chemotaxis|negative regulation of angiogenesis|semaphorin-plexin signaling pathway|sprouting angiogenesis|chemorepellent activity|neural crest cel…	mmu04360	Axon guidance
Rsad2	1.43766e-44	0.047	0.203	4.46437e-40	-2.55725	0.234277	-2.09371	Down	ENSMUSG00000020641	58185	protein_coding	radical S-adenosyl methionine domain containing 2 [Source:MGI Symbol;Acc:MGI:1929628]	GO:0003824,GO:0051536,GO:0016020,GO:0046872,GO:0051607,GO:0005783,GO:0005515,GO:0002376,GO:0045087,GO:0005789,GO:0005739,GO:0051539,GO:0001503,GO:0001650,GO:0009615,GO:0003674,GO:0005743,GO:0043621,GO:0005811,GO:0005741,GO:0030278,GO:0045071,GO:0050709,GO:0034157,GO:0034165,GO:2000553,GO:0035710,GO:0043367	catalytic activity|iron-sulfur cluster binding|membrane|metal ion binding|defense response to virus|endoplasmic reticulum|protein binding|immune system process|innate immune response|endoplasmic reticulum membrane|mitochondrion|4 iron, 4 sulfur cluster binding|ossification|fibrillar center|response to virus|molecular_function|mitochondrial inner membrane|protein self-association|lipid droplet|mit…	mmu05164	Influenza A
Nufip2	1.43925e-44	0.385	0.532	4.4693e-40	-0.428259	0.518463	-0.947686	Down	ENSMUSG00000037857	68564	protein_coding	nuclear fragile X mental retardation protein interacting protein 2 [Source:MGI Symbol;Acc:MGI:1915814]	GO:0003723,GO:0005634,GO:0005654,GO:0016604,GO:0005829,GO:0005737,GO:0010494,GO:0042788	RNA binding|nucleus|nucleoplasm|nuclear body|cytosol|cytoplasm|cytoplasmic stress granule|polysomal ribosome
Lrp1	1.88069e-44	0.115	0.251	5.8401e-40	-2.19554	0.503452	-0.990074	Down	ENSMUSG00000040249	16971	protein_coding	low density lipoprotein receptor-related protein 1 [Source:MGI Symbol;Acc:MGI:96828]	GO:0005515,GO:0005509,GO:0016020,GO:0016021,GO:0002020,GO:0015026,GO:0016964,GO:0032050,GO:0034185,GO:0038024,GO:0044877,GO:0006898,GO:0006909,GO:0007204,GO:0007205,GO:0007568,GO:0008283,GO:0010812,GO:0010942,GO:0010976,GO:0010977,GO:0021987,GO:0032092,GO:0035774,GO:0042157,GO:0043066,GO:0043524,GO:0044242,GO:0045773,GO:0045807,GO:0048691,GO:0048694,GO:0050766,GO:0051222,GO:0051481,GO:0051895,GO:…	protein binding|calcium ion binding|membrane|integral component of membrane|protease binding|coreceptor activity|alpha-2 macroglobulin receptor activity|clathrin heavy chain binding|apolipoprotein binding|cargo receptor activity|protein-containing complex binding|receptor-mediated endocytosis|phagocytosis|positive regulation of cytosolic calcium ion concentration|protein kinase C-activating G pro…	mmu04979,mmu05010,mmu05144	Cholesterol metabolism|Alzheimer's disease|Malaria
Mbnl2	2.80429e-44	0.454	0.547	8.70815e-40	-0.261714	0.55117	-0.859432	Down	ENSMUSG00000022139	105559	protein_coding	muscleblind like splicing factor 2 [Source:MGI Symbol;Acc:MGI:2145597]	GO:0046872,GO:0005634,GO:0005654,GO:0003723,GO:0005737,GO:0006397,GO:0008380,GO:0000381,GO:0043484	metal ion binding|nucleus|nucleoplasm|RNA binding|cytoplasm|mRNA processing|RNA splicing|regulation of alternative mRNA splicing, via spliceosome|regulation of RNA splicing
Ndufb2	2.97292e-44	0.45	0.195	9.2318e-40	-1.37082	1.58843	0.667599	Up	ENSMUSG00000002416	68198	protein_coding	NADH:ubiquinone oxidoreductase subunit B2 [Source:MGI Symbol;Acc:MGI:1915448]	GO:0005743,GO:0005747,GO:0016020,GO:0003674,GO:0055114,GO:0005739,GO:0070469,GO:0032981	mitochondrial inner membrane|mitochondrial respiratory chain complex I|membrane|molecular_function|oxidation-reduction process|mitochondrion|respirasome|mitochondrial respiratory chain complex I assembly	mmu00190,mmu04723,mmu04714,mmu05010,mmu05012,mmu05016,mmu04932	Oxidative phosphorylation|Retrograde endocannabinoid signaling|Thermogenesis|Alzheimer's disease|Parkinson's disease|Huntington's disease|Non-alcoholic fatty liver disease (NAFLD)
Ifit1	3.36284e-44	0.058	0.219	1.04426e-39	-2.4266	0.264839	-1.91681	Down	ENSMUSG00000034459	15957	protein_coding	interferon-induced protein with tetratricopeptide repeats 1 [Source:MGI Symbol;Acc:MGI:99450]	GO:0005515,GO:0005829,GO:0003723,GO:0005737,GO:0051607,GO:0009617,GO:0002376,GO:0045087,GO:0035458,GO:0009615,GO:0035457	protein binding|cytosol|RNA binding|cytoplasm|defense response to virus|response to bacterium|immune system process|innate immune response|cellular response to interferon-beta|response to virus|cellular response to interferon-alpha	mmu05160,mmu05168	Hepatitis C|Herpes simplex infection
Gstp1	3.38558e-44	0.266	0.073	1.05133e-39	-2.68027	1.56282	0.644153	Up	ENSMUSG00000097830	14870	protein_coding	glutathione S-transferase, pi 1 [Source:MGI Symbol;Acc:MGI:95865]	GO:0005515,GO:0004364,GO:0005634,GO:0043508,GO:0070373,GO:0071222,GO:0032869,GO:0005737,GO:0016740,GO:0005829,GO:0005886,GO:0005739,GO:0098869,GO:0004602,GO:0019901,GO:0008144,GO:0006749,GO:0043295,GO:0006805,GO:0032991,GO:0043407,GO:0043066,GO:0071638,GO:0008432,GO:2001237,GO:0019207,GO:0035730,GO:0035731,GO:0000302,GO:0002674,GO:0009636,GO:0014003,GO:0031100,GO:0031667,GO:0032355,GO:0032691,GO:…	protein binding|glutathione transferase activity|nucleus|negative regulation of JUN kinase activity|negative regulation of ERK1 and ERK2 cascade|cellular response to lipopolysaccharide|cellular response to insulin stimulus|cytoplasm|transferase activity|cytosol|plasma membrane|mitochondrion|cellular oxidant detoxification|glutathione peroxidase activity|protein kinase binding|drug binding|glutath…	mmu00480,mmu00980,mmu00982,mmu00983,mmu05200,mmu05204,mmu05225,mmu05215,mmu05418,mmu01524	Glutathione metabolism|Metabolism of xenobiotics by cytochrome P450|Drug metabolism - cytochrome P450|Drug metabolism - other enzymes|Pathways in cancer|Chemical carcinogenesis|Hepatocellular carcinoma|Prostate cancer|Fluid shear stress and atherosclerosis|Platinum drug resistance
Myh10	4.59659e-44	0.046	0.209	1.42738e-39	-3.12567	0.511226	-0.967968	Down	ENSMUSG00000020900	77579	protein_coding	myosin, heavy polypeptide 10, non-muscle [Source:MGI Symbol;Acc:MGI:1930780]	GO:0005524,GO:0005515,GO:0051015,GO:0003774,GO:0016459,GO:0005829,GO:0005737,GO:0000166,GO:0042802,GO:0005886,GO:0042995,GO:0030027,GO:0043005,GO:0003779,GO:0005516,GO:0030426,GO:0007155,GO:0001701,GO:0098978,GO:0007507,GO:0030424,GO:0031594,GO:0007420,GO:0003279,GO:0035904,GO:0060976,GO:0005819,GO:0030496,GO:0043025,GO:0060041,GO:0031175,GO:0043197,GO:0006887,GO:0005938,GO:0050885,GO:0007097,GO:…	ATP binding|protein binding|actin filament binding|motor activity|myosin complex|cytosol|cytoplasm|nucleotide binding|identical protein binding|plasma membrane|cell projection|lamellipodium|neuron projection|actin binding|calmodulin binding|growth cone|cell adhesion|in utero embryonic development|glutamatergic synapse|heart development|axon|neuromuscular junction|brain development|cardiac septum …	mmu04530,mmu04810	Tight junction|Regulation of actin cytoskeleton
Ubl3	5.3013e-44	0.483	0.527	1.64621e-39	-0.315781	0.553706	-0.852809	Down	ENSMUSG00000001687	24109	protein_coding	ubiquitin-like 3 [Source:MGI Symbol;Acc:MGI:1344373]	GO:0005515,GO:0016020,GO:0003674,GO:0005886,GO:0008150	protein binding|membrane|molecular_function|plasma membrane|biological_process
Ndufb8	7.82402e-44	0.462	0.206	2.42959e-39	-1.30315	1.53375	0.617061	Up	ENSMUSG00000025204	67264	protein_coding	NADH:ubiquinone oxidoreductase subunit B8 [Source:MGI Symbol;Acc:MGI:1914514]	GO:0008137,GO:0005739,GO:0003954,GO:0016020,GO:0016021,GO:0055114,GO:0006120,GO:0005747,GO:0003674,GO:0005783,GO:0005743,GO:0070469,GO:0032981	NADH dehydrogenase (ubiquinone) activity|mitochondrion|NADH dehydrogenase activity|membrane|integral component of membrane|oxidation-reduction process|mitochondrial electron transport, NADH to ubiquinone|mitochondrial respiratory chain complex I|molecular_function|endoplasmic reticulum|mitochondrial inner membrane|respirasome|mitochondrial respiratory chain complex I assembly	mmu00190,mmu04723,mmu04714,mmu05010,mmu05012,mmu05016,mmu04932	Oxidative phosphorylation|Retrograde endocannabinoid signaling|Thermogenesis|Alzheimer's disease|Parkinson's disease|Huntington's disease|Non-alcoholic fatty liver disease (NAFLD)
Mprip	1.06027e-43	0.302	0.428	3.29245e-39	-0.988589	0.545767	-0.873642	Down	ENSMUSG00000005417	26936	protein_coding	myosin phosphatase Rho interacting protein [Source:MGI Symbol;Acc:MGI:1349438]	GO:0005829,GO:0005737,GO:0005856,GO:0003779,GO:0001934,GO:0015629,GO:0001725,GO:0032507,GO:0035509	cytosol|cytoplasm|cytoskeleton|actin binding|positive regulation of protein phosphorylation|actin cytoskeleton|stress fiber|maintenance of protein location in cell|negative regulation of myosin-light-chain-phosphatase activity
Myo1b	1.31812e-43	0.172	0.316	4.09316e-39	-1.59146	0.452777	-1.14313	Down	ENSMUSG00000018417	17912	protein_coding	myosin IB [Source:MGI Symbol;Acc:MGI:107752]	GO:0005524,GO:0005515,GO:0003774,GO:0016459,GO:0071944,GO:0005886,GO:0048471,GO:0005737,GO:0000166,GO:0003779,GO:0007015,GO:0030175,GO:0045177,GO:0010008,GO:0005516,GO:0005769,GO:0051015,GO:0005546,GO:0005547,GO:0005903,GO:0032588,GO:0051017,GO:0005884,GO:0006892,GO:0000146,GO:0033572,GO:0030048,GO:0030898	ATP binding|protein binding|motor activity|myosin complex|cell periphery|plasma membrane|perinuclear region of cytoplasm|cytoplasm|nucleotide binding|actin binding|actin filament organization|filopodium|apical part of cell|endosome membrane|calmodulin binding|early endosome|actin filament binding|phosphatidylinositol-4,5-bisphosphate binding|phosphatidylinositol-3,4,5-trisphosphate binding|brush …
Lmo7	1.45308e-43	0.341	0.516	4.51225e-39	-0.312555	0.464743	-1.1055	Down	ENSMUSG00000033060	380928	protein_coding	LIM domain only 7 [Source:MGI Symbol;Acc:MGI:1353586]	GO:0005515,GO:0030155,GO:0023051,GO:0046872,GO:0005886,GO:0005634,GO:0009986,GO:0005737,GO:0045944,GO:0016324,GO:0005654,GO:0008022,GO:0005635,GO:0005913,GO:0042805,GO:0098609	protein binding|regulation of cell adhesion|regulation of signaling|metal ion binding|plasma membrane|nucleus|cell surface|cytoplasm|positive regulation of transcription by RNA polymerase II|apical plasma membrane|nucleoplasm|protein C-terminus binding|nuclear envelope|cell-cell adherens junction|actinin binding|cell-cell adhesion	mmu04520	Adherens junction
2010107E04Rik	1.76879e-43	0.528	0.263	5.49263e-39	-0.901938	1.62721	0.702404	Up	--	--	--	--	--	--	--	--
Ndufa12	1.97222e-43	0.486	0.231	6.12435e-39	-1.15925	1.65292	0.725015	Up	ENSMUSG00000020022	66414	protein_coding	NADH:ubiquinone oxidoreductase subunit A12 [Source:MGI Symbol;Acc:MGI:1913664]	GO:0016020,GO:0008137,GO:0009055,GO:0055114,GO:0022900,GO:0005739,GO:0005743,GO:0070469,GO:0003674,GO:0005829,GO:0006979,GO:0042775,GO:0005747	membrane|NADH dehydrogenase (ubiquinone) activity|electron transfer activity|oxidation-reduction process|electron transport chain|mitochondrion|mitochondrial inner membrane|respirasome|molecular_function|cytosol|response to oxidative stress|mitochondrial ATP synthesis coupled electron transport|mitochondrial respiratory chain complex I	mmu00190,mmu04723,mmu04714,mmu05010,mmu05012,mmu05016,mmu04932	Oxidative phosphorylation|Retrograde endocannabinoid signaling|Thermogenesis|Alzheimer's disease|Parkinson's disease|Huntington's disease|Non-alcoholic fatty liver disease (NAFLD)
8430408G22Rik	2.17548e-43	0.235	0.057	6.75551e-39	-2.63644	1.88144	0.911834	Up	--	--	--	--	--	--	--	--
Egfl6	3.05114e-43	0.25	0.065	9.4747e-39	-2.33203	1.88821	0.917017	Up	ENSMUSG00000000402	54156	protein_coding	EGF-like-domain, multiple 6 [Source:MGI Symbol;Acc:MGI:1858599]	GO:0016020,GO:0005509,GO:0030198,GO:0007275,GO:0005576,GO:0031012,GO:0007155,GO:0030154,GO:0005178,GO:0010811,GO:0005604	membrane|calcium ion binding|extracellular matrix organization|multicellular organism development|extracellular region|extracellular matrix|cell adhesion|cell differentiation|integrin binding|positive regulation of cell-substrate adhesion|basement membrane
Gng11	3.80891e-43	0.011	0.158	1.18278e-38	-3.86357	0.506584	-0.981127	Down	ENSMUSG00000032766	66066	protein_coding	guanine nucleotide binding protein (G protein), gamma 11 [Source:MGI Symbol;Acc:MGI:1913316]	GO:0007186,GO:0003924,GO:0005834,GO:0016020,GO:0005886,GO:0007165,GO:0031681,GO:0031680	G protein-coupled receptor signaling pathway|GTPase activity|heterotrimeric G-protein complex|membrane|plasma membrane|signal transduction|G-protein beta-subunit binding|G-protein beta/gamma-subunit complex	mmu04014,mmu04371,mmu04151,mmu04062,mmu04926,mmu04724,mmu04727,mmu04725,mmu04728,mmu04726,mmu04723,mmu04713,mmu05200,mmu05032,mmu05034,mmu05167	Ras signaling pathway|Apelin signaling pathway|PI3K-Akt signaling pathway|Chemokine signaling pathway|Relaxin signaling pathway|Glutamatergic synapse|GABAergic synapse|Cholinergic synapse|Dopaminergic synapse|Serotonergic synapse|Retrograde endocannabinoid signaling|Circadian entrainment|Pathways in cancer|Morphine addiction|Alcoholism|Kaposi's sarcoma-associated herpesvirus infection
2810474O19Rik	6.12369e-43	0.322	0.44	1.90159e-38	-0.738437	0.499064	-1.0027	Down	--	--	--	--	--	--	--	--
Cxcl10	7.17415e-43	0.191	0.434	2.22779e-38	-0.523323	0.418214	-1.25769	Down	ENSMUSG00000034855	15945	protein_coding	chemokine (C-X-C motif) ligand 10 [Source:MGI Symbol;Acc:MGI:1352450]	GO:0005576,GO:0006935,GO:0006955,GO:0006952,GO:0008009,GO:0005623,GO:0005615,GO:0009897,GO:0008201,GO:0007186,GO:0005125,GO:0009617,GO:0071222,GO:0050918,GO:0042981,GO:0016525,GO:0008284,GO:0031640,GO:0061844,GO:0006954,GO:0051607,GO:0042127,GO:0007189,GO:0030335,GO:0045662,GO:0051281,GO:0030593,GO:0070098,GO:0042056,GO:0030595,GO:0048248,GO:0090026,GO:2000406,GO:0010818,GO:0042118,GO:0002690,GO:…	extracellular region|chemotaxis|immune response|defense response|chemokine activity|cell|extracellular space|external side of plasma membrane|heparin binding|G protein-coupled receptor signaling pathway|cytokine activity|response to bacterium|cellular response to lipopolysaccharide|positive chemotaxis|regulation of apoptotic process|negative regulation of angiogenesis|positive regulation of cell …	mmu04668,mmu04060,mmu04620,mmu04622,mmu04623,mmu04657,mmu04062,mmu05164	TNF signaling pathway|Cytokine-cytokine receptor interaction|Toll-like receptor signaling pathway|RIG-I-like receptor signaling pathway|Cytosolic DNA-sensing pathway|IL-17 signaling pathway|Chemokine signaling pathway|Influenza A
Fuom	7.17712e-43	0.247	0.063	2.22871e-38	-2.82222	1.5361	0.61927	Up	ENSMUSG00000025466	69064	protein_coding	fucose mutarotase [Source:MGI Symbol;Acc:MGI:1916314]	GO:0016853,GO:0048029,GO:0005996,GO:0005575,GO:0006004,GO:0045665,GO:0036065,GO:0042806,GO:0060180,GO:0016857,GO:0036373	isomerase activity|monosaccharide binding|monosaccharide metabolic process|cellular_component|fucose metabolic process|negative regulation of neuron differentiation|fucosylation|fucose binding|female mating behavior|racemase and epimerase activity, acting on carbohydrates and derivatives|L-fucose mutarotase activity
Perp	8.19707e-43	0.309	0.121	2.54544e-38	-1.79568	1.90139	0.927055	Up	ENSMUSG00000019851	64058	protein_coding	PERP, TP53 apoptosis effector [Source:MGI Symbol;Acc:MGI:1929938]	GO:0016021,GO:0016020,GO:0005886,GO:0005794,GO:0030054,GO:0005887,GO:0007155,GO:0005739,GO:0006915,GO:0097186,GO:0045862,GO:0007219,GO:0002934,GO:0030057,GO:0097202,GO:0072332,GO:0034113	integral component of membrane|membrane|plasma membrane|Golgi apparatus|cell junction|integral component of plasma membrane|cell adhesion|mitochondrion|apoptotic process|amelogenesis|positive regulation of proteolysis|Notch signaling pathway|desmosome organization|desmosome|activation of cysteine-type endopeptidase activity|intrinsic apoptotic signaling pathway by p53 class mediator|heterotypic c…	mmu04115	p53 signaling pathway
Retreg1	8.70773e-43	0.217	0.348	2.70401e-38	-1.29342	0.472412	-1.08188	Down	ENSMUSG00000022270	66270	protein_coding	reticulophagy regulator 1 [Source:MGI Symbol;Acc:MGI:1913520]	GO:0030176,GO:0061709,GO:0016020,GO:0016021,GO:0005794,GO:0003674,GO:0016604,GO:0006914,GO:0005783,GO:0005730,GO:0005789,GO:0043524,GO:0019233,GO:0005801	integral component of endoplasmic reticulum membrane|reticulophagy|membrane|integral component of membrane|Golgi apparatus|molecular_function|nuclear body|autophagy|endoplasmic reticulum|nucleolus|endoplasmic reticulum membrane|negative regulation of neuron apoptotic process|sensory perception of pain|cis-Golgi network
Gng5	8.86862e-43	0.839	0.609	2.75397e-38	0.599103	1.55823	0.639907	Up	ENSMUSG00000068523	14707	protein_coding	guanine nucleotide binding protein (G protein), gamma 5 [Source:MGI Symbol;Acc:MGI:109164]	GO:0007186,GO:0003924,GO:0005834,GO:0016020,GO:0005886,GO:0007165,GO:0005739,GO:0030165,GO:0031680,GO:0031681,GO:2000179,GO:0072513	G protein-coupled receptor signaling pathway|GTPase activity|heterotrimeric G-protein complex|membrane|plasma membrane|signal transduction|mitochondrion|PDZ domain binding|G-protein beta/gamma-subunit complex|G-protein beta-subunit binding|positive regulation of neural precursor cell proliferation|positive regulation of secondary heart field cardioblast proliferation	mmu04014,mmu04371,mmu04151,mmu04062,mmu04926,mmu04724,mmu04727,mmu04725,mmu04728,mmu04726,mmu04723,mmu04713,mmu05200,mmu05032,mmu05034,mmu05167	Ras signaling pathway|Apelin signaling pathway|PI3K-Akt signaling pathway|Chemokine signaling pathway|Relaxin signaling pathway|Glutamatergic synapse|GABAergic synapse|Cholinergic synapse|Dopaminergic synapse|Serotonergic synapse|Retrograde endocannabinoid signaling|Circadian entrainment|Pathways in cancer|Morphine addiction|Alcoholism|Kaposi's sarcoma-associated herpesvirus infection
Kcne4	8.9996e-43	0	0.116	2.79465e-38	#NAME?	0.54053	-0.887553	Down	ENSMUSG00000047330	57814	protein_coding	potassium voltage-gated channel, Isk-related subfamily, gene 4 [Source:MGI Symbol;Acc:MGI:1891125]	GO:0016020,GO:0006811,GO:0005249,GO:0016021,GO:0005267,GO:0006813,GO:0071805,GO:0005244,GO:0034765,GO:0016324,GO:0044325,GO:0008076,GO:0005251,GO:0098915,GO:0015459,GO:0060307,GO:0086005,GO:0086011,GO:0086091,GO:0097623,GO:1902260,GO:1902282	membrane|ion transport|voltage-gated potassium channel activity|integral component of membrane|potassium channel activity|potassium ion transport|potassium ion transmembrane transport|voltage-gated ion channel activity|regulation of ion transmembrane transport|apical plasma membrane|ion channel binding|voltage-gated potassium channel complex|delayed rectifier potassium channel activity|membrane r…
Tuba1b	1.08701e-42	0.499	0.512	3.37548e-38	-0.289125	0.656164	-0.607871	Down	ENSMUSG00000023004	22143	protein_coding	tubulin, alpha 1B [Source:MGI Symbol;Acc:MGI:107804]	GO:0005525,GO:0007017,GO:0005874,GO:0003924,GO:0005200,GO:0015630,GO:0005515,GO:0005737,GO:0000166,GO:0005856,GO:0000226,GO:0003725,GO:0005881,GO:0005829,GO:0031625,GO:0000278,GO:0043209,GO:0071353,GO:0045121	GTP binding|microtubule-based process|microtubule|GTPase activity|structural constituent of cytoskeleton|microtubule cytoskeleton|protein binding|cytoplasm|nucleotide binding|cytoskeleton|microtubule cytoskeleton organization|double-stranded RNA binding|cytoplasmic microtubule|cytosol|ubiquitin protein ligase binding|mitotic cell cycle|myelin sheath|cellular response to interleukin-4|membrane raft	mmu04145,mmu04210,mmu04530,mmu04540	Phagosome|Apoptosis|Tight junction|Gap junction
Ugdh	1.11938e-42	0.167	0.313	3.47602e-38	-1.77597	0.496266	-1.01082	Down	ENSMUSG00000029201	22235	protein_coding	UDP-glucose dehydrogenase [Source:MGI Symbol;Acc:MGI:1306785]	GO:0055114,GO:0051287,GO:0016616,GO:0003979,GO:0003824,GO:0008152,GO:0005654,GO:0005829,GO:0005634,GO:0016491,GO:0005975,GO:0034214,GO:0001702,GO:0006065,GO:0006024,GO:0015012,GO:0030206	oxidation-reduction process|NAD binding|oxidoreductase activity, acting on the CH-OH group of donors, NAD or NADP as acceptor|UDP-glucose 6-dehydrogenase activity|catalytic activity|metabolic process|nucleoplasm|cytosol|nucleus|oxidoreductase activity|carbohydrate metabolic process|protein hexamerization|gastrulation with mouth forming second|UDP-glucuronate biosynthetic process|glycosaminoglycan…	mmu00040,mmu00053,mmu00520	Pentose and glucuronate interconversions|Ascorbate and aldarate metabolism|Amino sugar and nucleotide sugar metabolism
Smdt1	1.21207e-42	0.614	0.343	3.76383e-38	-0.47881	1.60229	0.68014	Up	ENSMUSG00000022452	69029	protein_coding	single-pass membrane protein with aspartate rich tail 1 [Source:MGI Symbol;Acc:MGI:1916279]	GO:0036444,GO:0051560,GO:1990246,GO:0016020,GO:0016021,GO:0003674,GO:0005634,GO:0006811,GO:0006816,GO:0005739,GO:0005743,GO:0031305,GO:0006851	calcium import into the mitochondrion|mitochondrial calcium ion homeostasis|uniplex complex|membrane|integral component of membrane|molecular_function|nucleus|ion transport|calcium ion transport|mitochondrion|mitochondrial inner membrane|integral component of mitochondrial inner membrane|mitochondrial calcium ion transmembrane transport
Angpt1	1.51179e-42	0.001	0.122	4.69456e-38	-6.51622	0.564012	-0.826202	Down	ENSMUSG00000022309	11600	protein_coding	angiopoietin 1 [Source:MGI Symbol;Acc:MGI:108448]	GO:0001525,GO:0030971,GO:0048014,GO:0005615,GO:0051260,GO:0005886,GO:0007275,GO:0005576,GO:0030154,GO:0001933,GO:0042308,GO:0001701,GO:0030097,GO:0050731,GO:0051897,GO:0007492,GO:0033138,GO:0005902,GO:0007162,GO:0043066,GO:0005102,GO:0001541,GO:0045121,GO:0070374,GO:0043524,GO:0014068,GO:0034394,GO:0043122,GO:2000352,GO:0002040,GO:0031398,GO:0002092,GO:0002740,GO:0007169,GO:0007171,GO:0010595,GO:…	angiogenesis|receptor tyrosine kinase binding|Tie signaling pathway|extracellular space|protein homooligomerization|plasma membrane|multicellular organism development|extracellular region|cell differentiation|negative regulation of protein phosphorylation|negative regulation of protein import into nucleus|in utero embryonic development|hemopoiesis|positive regulation of peptidyl-tyrosine phosphor…	mmu04014,mmu04015,mmu04010,mmu04066,mmu04151,mmu05323	Ras signaling pathway|Rap1 signaling pathway|MAPK signaling pathway|HIF-1 signaling pathway|PI3K-Akt signaling pathway|Rheumatoid arthritis
Ndufb3	2.25877e-42	0.538	0.276	7.01415e-38	-0.803177	1.65374	0.725736	Up	ENSMUSG00000026032	66495	protein_coding	NADH:ubiquinone oxidoreductase subunit B3 [Source:MGI Symbol;Acc:MGI:1913745]	GO:0005739,GO:0005747,GO:0022900,GO:0016020,GO:0016021,GO:0003674,GO:0055114,GO:0005743,GO:0070469,GO:0032981	mitochondrion|mitochondrial respiratory chain complex I|electron transport chain|membrane|integral component of membrane|molecular_function|oxidation-reduction process|mitochondrial inner membrane|respirasome|mitochondrial respiratory chain complex I assembly	mmu00190,mmu04723,mmu04714,mmu05010,mmu05012,mmu05016,mmu04932	Oxidative phosphorylation|Retrograde endocannabinoid signaling|Thermogenesis|Alzheimer's disease|Parkinson's disease|Huntington's disease|Non-alcoholic fatty liver disease (NAFLD)
Acsl4	2.32572e-42	0.51	0.252	7.22206e-38	-0.774944	1.78637	0.837033	Up	ENSMUSG00000031278	50790	protein_coding	acyl-CoA synthetase long-chain family member 4 [Source:MGI Symbol;Acc:MGI:1354713]	GO:0003824,GO:0016020,GO:0016021,GO:0005886,GO:0005737,GO:0000166,GO:0005524,GO:0005783,GO:0006629,GO:0005739,GO:0005789,GO:0016874,GO:0006631,GO:0005811,GO:0060996,GO:0005777,GO:0005778,GO:0043025,GO:0031966,GO:0005741,GO:0043231,GO:0031090,GO:0030307,GO:0044233,GO:0001676,GO:0004467,GO:0031957,GO:0019217,GO:0015908,GO:0003996,GO:0047676,GO:0102391,GO:0060136,GO:0019432,GO:0008610,GO:0035338,GO:…	catalytic activity|membrane|integral component of membrane|plasma membrane|cytoplasm|nucleotide binding|ATP binding|endoplasmic reticulum|lipid metabolic process|mitochondrion|endoplasmic reticulum membrane|ligase activity|fatty acid metabolic process|lipid droplet|dendritic spine development|peroxisome|peroxisomal membrane|neuronal cell body|mitochondrial membrane|mitochondrial outer membrane|in…	mmu00061,mmu00071,mmu04146,mmu04216,mmu04920,mmu03320,mmu04714	Fatty acid biosynthesis|Fatty acid degradation|Peroxisome|Ferroptosis|Adipocytokine signaling pathway|PPAR signaling pathway|Thermogenesis
Eif5	2.33131e-42	0.665	0.691	7.23941e-38	0.474998	0.658996	-0.601658	Down	ENSMUSG00000021282	217869	protein_coding	eukaryotic translation initiation factor 5 [Source:MGI Symbol;Acc:MGI:95309]	GO:0005515,GO:0003743,GO:0006413,GO:0005829,GO:0005737,GO:0000166,GO:0005886,GO:0006412,GO:0005525,GO:0090630,GO:0006446,GO:0001732,GO:0001731,GO:0005092,GO:0071074	protein binding|translation initiation factor activity|translational initiation|cytosol|cytoplasm|nucleotide binding|plasma membrane|translation|GTP binding|activation of GTPase activity|regulation of translational initiation|formation of cytoplasmic translation initiation complex|formation of translation preinitiation complex|GDP-dissociation inhibitor activity|eukaryotic initiation factor eIF2 …	mmu03013	RNA transport
Esyt2	3.29388e-42	0.272	0.39	1.02285e-37	-1.16218	0.521986	-0.937917	Down	ENSMUSG00000021171	52635	protein_coding	extended synaptotagmin-like protein 2 [Source:MGI Symbol;Acc:MGI:1261845]	GO:0008289,GO:0006869,GO:0061817,GO:0016020,GO:0016021,GO:0046872,GO:0005886,GO:0005509,GO:0042802,GO:0005887,GO:0005783,GO:0005789,GO:0031227,GO:0035091,GO:0006897,GO:0005544,GO:0031234,GO:0031210,GO:0008429,GO:0044232,GO:0140268	lipid binding|lipid transport|endoplasmic reticulum-plasma membrane tethering|membrane|integral component of membrane|metal ion binding|plasma membrane|calcium ion binding|identical protein binding|integral component of plasma membrane|endoplasmic reticulum|endoplasmic reticulum membrane|intrinsic component of endoplasmic reticulum membrane|phosphatidylinositol binding|endocytosis|calcium-depende…
Abca8a	3.53817e-42	0.003	0.127	1.09871e-37	-5.40668	0.54363	-0.879303	Down	ENSMUSG00000041828	217258	protein_coding	ATP-binding cassette, sub-family A (ABC1), member 8a [Source:MGI Symbol;Acc:MGI:2386846]	GO:0016021,GO:0005524,GO:0055085,GO:0042626,GO:0016887,GO:0016020,GO:0005886,GO:0000166,GO:0043231,GO:0005319,GO:0006869	integral component of membrane|ATP binding|transmembrane transport|ATPase-coupled transmembrane transporter activity|ATPase activity|membrane|plasma membrane|nucleotide binding|intracellular membrane-bounded organelle|lipid transporter activity|lipid transport	mmu02010	ABC transporters
Taf10	3.70699e-42	0.481	0.225	1.15113e-37	-1.20049	1.54079	0.623668	Up	ENSMUSG00000043866	24075	protein_coding	TATA-box binding protein associated factor 10 [Source:MGI Symbol;Acc:MGI:1346320]	GO:0005634,GO:0006352,GO:0005654,GO:0048471,GO:0010468,GO:0005737,GO:0051260,GO:0003677,GO:0000082,GO:0035264,GO:0006915,GO:0006367,GO:0005669,GO:0033276,GO:0070063,GO:0043966,GO:0006355,GO:0019899,GO:0001889,GO:0004402,GO:0016578,GO:0030914,GO:0034622,GO:0030331,GO:0016251,GO:0051101,GO:0070365,GO:0000125	nucleus|DNA-templated transcription, initiation|nucleoplasm|perinuclear region of cytoplasm|regulation of gene expression|cytoplasm|protein homooligomerization|DNA binding|G1/S transition of mitotic cell cycle|multicellular organism growth|apoptotic process|transcription initiation from RNA polymerase II promoter|transcription factor TFIID complex|transcription factor TFTC complex|RNA polymerase …	mmu03022,mmu05168	Basal transcription factors|Herpes simplex infection
Tmem256	3.81517e-42	0.383	0.151	1.18472e-37	-1.66061	1.64092	0.714501	Up	ENSMUSG00000070394	69186	protein_coding	transmembrane protein 256 [Source:MGI Symbol;Acc:MGI:1916436]	GO:0016020,GO:0016021,GO:0003674,GO:0008150,GO:0005743	membrane|integral component of membrane|molecular_function|biological_process|mitochondrial inner membrane
Emc6	4.83231e-42	0.481	0.227	1.50058e-37	-1.09402	1.62057	0.6965	Up	ENSMUSG00000047260	66048	protein_coding	ER membrane protein complex subunit 6 [Source:MGI Symbol;Acc:MGI:1913298]	GO:0016021,GO:0005783,GO:0072546,GO:0016020,GO:0003674,GO:0000045,GO:0030176,GO:0097631	integral component of membrane|endoplasmic reticulum|ER membrane protein complex|membrane|molecular_function|autophagosome assembly|integral component of endoplasmic reticulum membrane|integral component of omegasome membrane
Fxyd3	4.94728e-42	0.334	0.118	1.53628e-37	-1.34827	2.00841	1.00605	Up	ENSMUSG00000057092	17178	protein_coding	FXYD domain-containing ion transport regulator 3 [Source:MGI Symbol;Acc:MGI:107497]	GO:0016020,GO:0099106,GO:0043269,GO:0016021,GO:0005886,GO:0005515,GO:0006811,GO:0006813,GO:0006814,GO:0005789,GO:0051117,GO:0050790,GO:0017080,GO:2000649	membrane|ion channel regulator activity|regulation of ion transport|integral component of membrane|plasma membrane|protein binding|ion transport|potassium ion transport|sodium ion transport|endoplasmic reticulum membrane|ATPase binding|regulation of catalytic activity|sodium channel regulator activity|regulation of sodium ion transmembrane transporter activity
Ndufs6	1.012e-41	0.475	0.222	3.14256e-37	-1.19056	1.58348	0.663103	Up	ENSMUSG00000021606	407785	protein_coding	NADH:ubiquinone oxidoreductase core subunit S6 [Source:MGI Symbol;Acc:MGI:107932]	GO:0006120,GO:0005747,GO:0016020,GO:0055114,GO:0005739,GO:0005743,GO:0070469,GO:0003674,GO:0061458,GO:0035264,GO:0006936,GO:0006631,GO:0072358,GO:0010259,GO:0070584,GO:0022904	mitochondrial electron transport, NADH to ubiquinone|mitochondrial respiratory chain complex I|membrane|oxidation-reduction process|mitochondrion|mitochondrial inner membrane|respirasome|molecular_function|reproductive system development|multicellular organism growth|muscle contraction|fatty acid metabolic process|cardiovascular system development|multicellular organism aging|mitochondrion morpho…	mmu00190,mmu04723,mmu04714,mmu05010,mmu05012,mmu05016,mmu04932	Oxidative phosphorylation|Retrograde endocannabinoid signaling|Thermogenesis|Alzheimer's disease|Parkinson's disease|Huntington's disease|Non-alcoholic fatty liver disease (NAFLD)
Tmsb4x	1.19777e-41	0.993	0.982	3.71944e-37	2.08249	1.61563	0.692101	Up	ENSMUSG00000049775	19241	protein_coding	thymosin, beta 4, X chromosome [Source:MGI Symbol;Acc:MGI:99510]	GO:0003785,GO:0007015,GO:0005615,GO:0005634,GO:0005829,GO:0005515,GO:0005737,GO:0005856,GO:0003779,GO:0030334,GO:0042989,GO:0045893,GO:0014911,GO:0051152	actin monomer binding|actin filament organization|extracellular space|nucleus|cytosol|protein binding|cytoplasm|cytoskeleton|actin binding|regulation of cell migration|sequestering of actin monomers|positive regulation of transcription, DNA-templated|positive regulation of smooth muscle cell migration|positive regulation of smooth muscle cell differentiation	mmu04810	Regulation of actin cytoskeleton
Igfbp7	1.23051e-41	0.3	0.406	3.8211e-37	-0.73675	0.474172	-1.07652	Down	ENSMUSG00000036256	29817	protein_coding	insulin-like growth factor binding protein 7 [Source:MGI Symbol;Acc:MGI:1352480]	GO:0005576,GO:0005515,GO:0005520,GO:0001558,GO:0007155,GO:0007566,GO:0009408,GO:0014070,GO:0032526,GO:0032870,GO:0050810,GO:0051414,GO:0005615	extracellular region|protein binding|insulin-like growth factor binding|regulation of cell growth|cell adhesion|embryo implantation|response to heat|response to organic cyclic compound|response to retinoic acid|cellular response to hormone stimulus|regulation of steroid biosynthetic process|response to cortisol|extracellular space
Slc43a3	1.40831e-41	0.054	0.219	4.37323e-37	-2.85873	0.509811	-0.971967	Down	ENSMUSG00000027074	58207	protein_coding	solute carrier family 43, member 3 [Source:MGI Symbol;Acc:MGI:1931054]	GO:0016021,GO:0055085,GO:0016020,GO:0005887	integral component of membrane|transmembrane transport|membrane|integral component of plasma membrane
Plk2	2.57558e-41	0.255	0.381	7.99794e-37	-1.03892	0.512736	-0.963711	Down	ENSMUSG00000021701	20620	protein_coding	polo like kinase 2 [Source:MGI Symbol;Acc:MGI:1099790]	GO:0005524,GO:0005515,GO:0006468,GO:0004672,GO:2000773,GO:0090050,GO:0016525,GO:0016740,GO:0005634,GO:0005737,GO:0000166,GO:0005856,GO:0042995,GO:0016301,GO:0016310,GO:0004674,GO:0000082,GO:0007265,GO:0044877,GO:0030425,GO:0010508,GO:0005813,GO:0000278,GO:0046599,GO:0005814,GO:0043066,GO:0032486,GO:0045732,GO:0000785,GO:0032465,GO:0007613,GO:0060291,GO:0060292,GO:0032092,GO:0000922,GO:0032436,GO:…	ATP binding|protein binding|protein phosphorylation|protein kinase activity|negative regulation of cellular senescence|positive regulation of cell migration involved in sprouting angiogenesis|negative regulation of angiogenesis|transferase activity|nucleus|cytoplasm|nucleotide binding|cytoskeleton|cell projection|kinase activity|phosphorylation|protein serine/threonine kinase activity|G1/S transi…	mmu04068	FoxO signaling pathway
Rarres2	2.74108e-41	0.056	0.239	8.51186e-37	-1.54427	0.490687	-1.02713	Down	ENSMUSG00000009281	71660	protein_coding	retinoic acid receptor responder (tazarotene induced) 2 [Source:MGI Symbol;Acc:MGI:1918910]	GO:0006954,GO:0005102,GO:0050994,GO:0001523,GO:0001934,GO:0008286,GO:0010759,GO:0019732,GO:0045087,GO:0048566,GO:0050829,GO:0050830,GO:0061760,GO:0005615,GO:0062023,GO:0005576,GO:0005515,GO:0030154,GO:0006935,GO:0045600,GO:0050873,GO:0050921,GO:0046626	inflammatory response|signaling receptor binding|regulation of lipid catabolic process|retinoid metabolic process|positive regulation of protein phosphorylation|insulin receptor signaling pathway|positive regulation of macrophage chemotaxis|antifungal humoral response|innate immune response|embryonic digestive tract development|defense response to Gram-negative bacterium|defense response to Gram-…
Ddt	3.0656e-41	0.386	0.165	9.51962e-37	-1.62115	1.74074	0.799697	Up	ENSMUSG00000001666	13202	protein_coding	D-dopachrome tautomerase [Source:MGI Symbol;Acc:MGI:1298381]	GO:0050729,GO:0005615,GO:0005737,GO:0016829,GO:0032760,GO:0070374,GO:0010760,GO:0002020,GO:0005126,GO:0033981,GO:0050178,GO:0042438	positive regulation of inflammatory response|extracellular space|cytoplasm|lyase activity|positive regulation of tumor necrosis factor production|positive regulation of ERK1 and ERK2 cascade|negative regulation of macrophage chemotaxis|protease binding|cytokine receptor binding|D-dopachrome decarboxylase activity|phenylpyruvate tautomerase activity|melanin biosynthetic process
Ppp1r14a	3.43351e-41	0.003	0.127	1.06621e-36	-5.0957	0.525383	-0.928558	Down	ENSMUSG00000037166	68458	protein_coding	protein phosphatase 1, regulatory inhibitor subunit 14A [Source:MGI Symbol;Acc:MGI:1931139]	GO:0005737,GO:0042325,GO:0032515,GO:0004864,GO:0035690,GO:0004865	cytoplasm|regulation of phosphorylation|negative regulation of phosphoprotein phosphatase activity|protein phosphatase inhibitor activity|cellular response to drug|protein serine/threonine phosphatase inhibitor activity	mmu04270	Vascular smooth muscle contraction
App	4.44702e-41	0.534	0.535	1.38093e-36	-0.116969	0.623659	-0.681171	Down	ENSMUSG00000022892	11820	protein_coding	amyloid beta (A4) precursor protein [Source:MGI Symbol;Acc:MGI:88059]	GO:0016021,GO:0004867,GO:0008201,GO:0046914,GO:0007399,GO:0016020,GO:0005794,GO:0046872,GO:0005615,GO:0005886,GO:0005634,GO:0032991,GO:0048471,GO:0009986,GO:0010468,GO:0005515,GO:0005737,GO:0031410,GO:0051260,GO:0042802,GO:0042803,GO:0046982,GO:0045944,GO:0030426,GO:0042995,GO:0005576,GO:0005911,GO:0043005,GO:0045177,GO:0007186,GO:0010951,GO:0030424,GO:0050808,GO:0007155,GO:0010628,GO:0003677,GO:…	integral component of membrane|serine-type endopeptidase inhibitor activity|heparin binding|transition metal ion binding|nervous system development|membrane|Golgi apparatus|metal ion binding|extracellular space|plasma membrane|nucleus|protein-containing complex|perinuclear region of cytoplasm|cell surface|regulation of gene expression|protein binding|cytoplasm|cytoplasmic vesicle|protein homoolig…	mmu04726,mmu05010	Serotonergic synapse|Alzheimer's disease
Fam110c	5.23549e-41	0.219	0.053	1.62578e-36	-2.86903	1.64348	0.716758	Up	ENSMUSG00000036136	104943	protein_coding	family with sequence similarity 110, member C [Source:MGI Symbol;Acc:MGI:1918813]	GO:0005634,GO:0005737,GO:0005938,GO:0005856,GO:0005874,GO:0051897,GO:0005815,GO:0000922,GO:0030335,GO:0043014,GO:0060491	nucleus|cytoplasm|cell cortex|cytoskeleton|microtubule|positive regulation of protein kinase B signaling|microtubule organizing center|spindle pole|positive regulation of cell migration|alpha-tubulin binding|regulation of cell projection assembly
Ndufa6	8.21596e-41	0.56	0.297	2.5513e-36	-0.780055	1.5127	0.597128	Up	ENSMUSG00000022450	67130	protein_coding	NADH:ubiquinone oxidoreductase subunit A6 [Source:MGI Symbol;Acc:MGI:1914380]	GO:0016020,GO:0003674,GO:0055114,GO:0005739,GO:0005743,GO:0070469,GO:0006979,GO:0031966,GO:0032981,GO:0005747	membrane|molecular_function|oxidation-reduction process|mitochondrion|mitochondrial inner membrane|respirasome|response to oxidative stress|mitochondrial membrane|mitochondrial respiratory chain complex I assembly|mitochondrial respiratory chain complex I	mmu00190,mmu04723,mmu04714,mmu05010,mmu05012,mmu05016,mmu04932	Oxidative phosphorylation|Retrograde endocannabinoid signaling|Thermogenesis|Alzheimer's disease|Parkinson's disease|Huntington's disease|Non-alcoholic fatty liver disease (NAFLD)
Txnrd1	8.45206e-41	0.417	0.523	2.62462e-36	-0.295902	0.532968	-0.90788	Down	ENSMUSG00000020250	50493	protein_coding	thioredoxin reductase 1 [Source:MGI Symbol;Acc:MGI:1354175]	GO:0009055,GO:0050660,GO:0055114,GO:0016491,GO:0045454,GO:0004791,GO:0016668,GO:0005634,GO:0005654,GO:0005829,GO:0005737,GO:0042803,GO:0022900,GO:0098869,GO:0005739,GO:0006979,GO:0001650,GO:0043025,GO:0016174,GO:0008283,GO:0007369,GO:0010942,GO:0051262,GO:0001707,GO:0042744,GO:0045340,GO:0070995,GO:0042537,GO:0016259,GO:0033797	electron transfer activity|flavin adenine dinucleotide binding|oxidation-reduction process|oxidoreductase activity|cell redox homeostasis|thioredoxin-disulfide reductase activity|oxidoreductase activity, acting on a sulfur group of donors, NAD(P) as acceptor|nucleus|nucleoplasm|cytosol|cytoplasm|protein homodimerization activity|electron transport chain|cellular oxidant detoxification|mitochondri…	mmu00450,mmu05200,mmu05225	Selenocompound metabolism|Pathways in cancer|Hepatocellular carcinoma
Cyba	1.69999e-40	0.486	0.242	5.27898e-36	-0.915048	1.76887	0.82283	Up	ENSMUSG00000006519	13057	protein_coding	cytochrome b-245, alpha polypeptide [Source:MGI Symbol;Acc:MGI:1316658]	GO:0020037,GO:0016020,GO:0046872,GO:0005886,GO:0005634,GO:0005794,GO:0005737,GO:0005925,GO:0046982,GO:0016491,GO:0055114,GO:0016324,GO:0022900,GO:0005515,GO:0045087,GO:0050766,GO:0071310,GO:0005768,GO:0006954,GO:0032755,GO:0005739,GO:0030425,GO:0032760,GO:0045730,GO:0043025,GO:0097038,GO:0042554,GO:0050665,GO:0016175,GO:0043020,GO:0006801,GO:0017124,GO:0001725,GO:0072593,GO:0030307,GO:0045777,GO:…	heme binding|membrane|metal ion binding|plasma membrane|nucleus|Golgi apparatus|cytoplasm|focal adhesion|protein heterodimerization activity|oxidoreductase activity|oxidation-reduction process|apical plasma membrane|electron transport chain|protein binding|innate immune response|positive regulation of phagocytosis|cellular response to organic substance|endosome|inflammatory response|positive regu…	mmu04145,mmu04621,mmu04670,mmu04380,mmu05418,mmu05140	Phagosome|NOD-like receptor signaling pathway|Leukocyte transendothelial migration|Osteoclast differentiation|Fluid shear stress and atherosclerosis|Leishmaniasis
Rnaset2a	2.10185e-40	0.251	0.069	6.52687e-36	-2.75635	1.5117	0.596171	Up	ENSMUSG00000095687	100037283	protein_coding	ribonuclease T2A [Source:MGI Symbol;Acc:MGI:1915445]	GO:0003723,GO:0033897,GO:0016020,GO:0016021,GO:0005615,GO:0016787,GO:0090305,GO:0005576,GO:0004518,GO:0005783,GO:0090501,GO:0090502,GO:0005788,GO:0005764,GO:0004519,GO:0004521,GO:0004540,GO:0006401,GO:0043202	RNA binding|ribonuclease T2 activity|membrane|integral component of membrane|extracellular space|hydrolase activity|nucleic acid phosphodiester bond hydrolysis|extracellular region|nuclease activity|endoplasmic reticulum|RNA phosphodiester bond hydrolysis|RNA phosphodiester bond hydrolysis, endonucleolytic|endoplasmic reticulum lumen|lysosome|endonuclease activity|endoribonuclease activity|ribonu…
Cdh11	2.5448e-40	0.027	0.186	7.90235e-36	-3.3048	0.549718	-0.863235	Down	ENSMUSG00000031673	12552	protein_coding	cadherin 11 [Source:MGI Symbol;Acc:MGI:99217]	GO:0005886,GO:0016020,GO:0005509,GO:0007156,GO:0007155,GO:0098609,GO:0016021,GO:0046872,GO:0005737,GO:0045202,GO:0000902,GO:0098978,GO:0009986,GO:0008092,GO:0042803,GO:0045296,GO:0007043,GO:0016339,GO:0034332,GO:0044331,GO:0005913,GO:0016342,GO:0050804,GO:0098685,GO:0021957	plasma membrane|membrane|calcium ion binding|homophilic cell adhesion via plasma membrane adhesion molecules|cell adhesion|cell-cell adhesion|integral component of membrane|metal ion binding|cytoplasm|synapse|cell morphogenesis|glutamatergic synapse|cell surface|cytoskeletal protein binding|protein homodimerization activity|cadherin binding|cell-cell junction assembly|calcium-dependent cell-cell …
Ndufb4	2.78754e-40	0.439	0.198	8.65616e-36	-1.32276	1.6498	0.722295	Up	ENSMUSG00000022820	68194	protein_coding	NADH:ubiquinone oxidoreductase subunit B4 [Source:MGI Symbol;Acc:MGI:1915444]	GO:0008137,GO:0005739,GO:0016020,GO:0016021,GO:0003674,GO:0055114,GO:0005743,GO:0031965,GO:0070469,GO:0032981,GO:0005747,GO:0006979	NADH dehydrogenase (ubiquinone) activity|mitochondrion|membrane|integral component of membrane|molecular_function|oxidation-reduction process|mitochondrial inner membrane|nuclear membrane|respirasome|mitochondrial respiratory chain complex I assembly|mitochondrial respiratory chain complex I|response to oxidative stress	mmu00190,mmu04723,mmu04714,mmu05010,mmu05012,mmu05016,mmu04932	Oxidative phosphorylation|Retrograde endocannabinoid signaling|Thermogenesis|Alzheimer's disease|Parkinson's disease|Huntington's disease|Non-alcoholic fatty liver disease (NAFLD)
Ramp1	2.90439e-40	0.256	0.075	9.01901e-36	-2.42426	1.72003	0.782432	Up	ENSMUSG00000034353	51801	protein_coding	receptor (calcitonin) activity modifying protein 1 [Source:MGI Symbol;Acc:MGI:1858418]	GO:0016021,GO:0006886,GO:0008565,GO:0008277,GO:0005623,GO:0015026,GO:0016020,GO:0005615,GO:0009986,GO:0005886,GO:0007186,GO:0072659,GO:0043235,GO:0006816,GO:0015031,GO:0001525,GO:0032870,GO:0001635,GO:0007189,GO:0031623,GO:0097647,GO:0060050,GO:0097643,GO:1990407,GO:1990408,GO:0150056,GO:1990406	integral component of membrane|intracellular protein transport|obsolete protein transporter activity|regulation of G protein-coupled receptor signaling pathway|cell|coreceptor activity|membrane|extracellular space|cell surface|plasma membrane|G protein-coupled receptor signaling pathway|protein localization to plasma membrane|receptor complex|calcium ion transport|protein transport|angiogenesis|c…	mmu04270	Vascular smooth muscle contraction
Fos	3.11084e-40	0.486	0.728	9.66009e-36	0.656179	0.619523	-0.69077	Down	ENSMUSG00000021250	14281	protein_coding	FBJ osteosarcoma oncogene [Source:MGI Symbol;Acc:MGI:95574]	GO:0003677,GO:0006355,GO:0003700,GO:0006357,GO:0005667,GO:0005634,GO:0005654,GO:0010468,GO:0005515,GO:0005737,GO:0046982,GO:0045944,GO:0003682,GO:0016020,GO:0043005,GO:0045893,GO:0000978,GO:0035914,GO:0005783,GO:0042493,GO:0005829,GO:0007399,GO:0008134,GO:0043565,GO:0003690,GO:0006366,GO:0044212,GO:0007179,GO:0001228,GO:0001102,GO:0032993,GO:0071277,GO:1901216,GO:0035994,GO:1902895,GO:0000979,GO:…	DNA binding|regulation of transcription, DNA-templated|DNA-binding transcription factor activity|regulation of transcription by RNA polymerase II|transcription factor complex|nucleus|nucleoplasm|regulation of gene expression|protein binding|cytoplasm|protein heterodimerization activity|positive regulation of transcription by RNA polymerase II|chromatin binding|membrane|neuron projection|positive …	mmu04010,mmu04668,mmu04024,mmu04210,mmu04620,mmu04660,mmu04658,mmu04659,mmu04657,mmu04662,mmu04915,mmu04917,mmu04921,mmu04926,mmu04725,mmu04728,mmu04380,mmu04713,mmu05200,mmu05231,mmu05210,mmu05224,mmu05323,mmu05031,mmu05418,mmu05132,mmu05133,mmu05166,mmu05161,mmu05168,mmu05167,mmu05140,mmu05142,mmu01522	MAPK signaling pathway|TNF signaling pathway|cAMP signaling pathway|Apoptosis|Toll-like receptor signaling pathway|T cell receptor signaling pathway|Th1 and Th2 cell differentiation|Th17 cell differentiation|IL-17 signaling pathway|B cell receptor signaling pathway|Estrogen signaling pathway|Prolactin signaling pathway|Oxytocin signaling pathway|Relaxin signaling pathway|Cholinergic synapse|Dopam…
Ccl2	3.83761e-40	0.037	0.198	1.19169e-35	-2.80227	0.439394	-1.18641	Down	ENSMUSG00000035385	20296	protein_coding	chemokine (C-C motif) ligand 2 [Source:MGI Symbol;Acc:MGI:98259]	GO:0005576,GO:0006955,GO:0008009,GO:0010759,GO:0050870,GO:0005615,GO:0010628,GO:0016525,GO:0071222,GO:0048471,GO:0008201,GO:0005515,GO:0005737,GO:0005125,GO:0007186,GO:0009617,GO:0009408,GO:0006935,GO:0071346,GO:0043547,GO:0045202,GO:0030425,GO:0043679,GO:0019221,GO:0032760,GO:0043204,GO:0001664,GO:0006874,GO:0030593,GO:0030139,GO:0043025,GO:0090303,GO:0007179,GO:0031640,GO:0061844,GO:0006954,GO:…	extracellular region|immune response|chemokine activity|positive regulation of macrophage chemotaxis|positive regulation of T cell activation|extracellular space|positive regulation of gene expression|negative regulation of angiogenesis|cellular response to lipopolysaccharide|perinuclear region of cytoplasm|heparin binding|protein binding|cytoplasm|cytokine activity|G protein-coupled receptor sig…	mmu04668,mmu04060,mmu04621,mmu04657,mmu04062,mmu05323,mmu05418,mmu04933,mmu05164,mmu05168,mmu05144,mmu05142	TNF signaling pathway|Cytokine-cytokine receptor interaction|NOD-like receptor signaling pathway|IL-17 signaling pathway|Chemokine signaling pathway|Rheumatoid arthritis|Fluid shear stress and atherosclerosis|AGE-RAGE signaling pathway in diabetic complications|Influenza A|Herpes simplex infection|Malaria|Chagas disease (American trypanosomiasis)
Col3a1	3.9679e-40	0.044	0.215	1.23215e-35	-2.67591	0.480119	-1.05854	Down	ENSMUSG00000026043	12825	protein_coding	collagen, type III, alpha 1 [Source:MGI Symbol;Acc:MGI:88453]	GO:0005515,GO:0005201,GO:0005615,GO:0060414,GO:0046872,GO:0005576,GO:0005581,GO:0031012,GO:0007507,GO:0005178,GO:0030198,GO:0007179,GO:0046332,GO:0001568,GO:0007160,GO:0043588,GO:0048565,GO:0030020,GO:0062023,GO:0002020,GO:0071230,GO:0030199,GO:0034097,GO:0007229,GO:0035025,GO:0018149,GO:0021987,GO:0009314,GO:0042060,GO:0097435,GO:0048407,GO:0050777,GO:0001501,GO:0009612,GO:2001223,GO:0005586	protein binding|extracellular matrix structural constituent|extracellular space|aorta smooth muscle tissue morphogenesis|metal ion binding|extracellular region|collagen trimer|extracellular matrix|heart development|integrin binding|extracellular matrix organization|transforming growth factor beta receptor signaling pathway|SMAD binding|blood vessel development|cell-matrix adhesion|skin developmen…	mmu04611,mmu04926,mmu04974,mmu04933,mmu05146	Platelet activation|Relaxin signaling pathway|Protein digestion and absorption|AGE-RAGE signaling pathway in diabetic complications|Amoebiasis
Tmem258	5.08616e-40	0.428	0.188	1.5794e-35	-1.37866	1.5269	0.610601	Up	ENSMUSG00000036372	69038	protein_coding	transmembrane protein 258 [Source:MGI Symbol;Acc:MGI:1916288]	GO:0006487,GO:0034998,GO:0016020,GO:0016021,GO:0003674,GO:0005783,GO:0006486	protein N-linked glycosylation|oligosaccharyltransferase I complex|membrane|integral component of membrane|molecular_function|endoplasmic reticulum|protein glycosylation
Hint2	5.28515e-40	0.422	0.184	1.6412e-35	-1.50402	1.53323	0.616571	Up	ENSMUSG00000028470	68917	protein_coding	histidine triad nucleotide binding protein 2 [Source:MGI Symbol;Acc:MGI:1916167]	GO:0003824,GO:0016787,GO:0000166,GO:0006629,GO:0006694,GO:0005739,GO:0005730,GO:0006915,GO:0016042,GO:2000757	catalytic activity|hydrolase activity|nucleotide binding|lipid metabolic process|steroid biosynthetic process|mitochondrion|nucleolus|apoptotic process|lipid catabolic process|negative regulation of peptidyl-lysine acetylation
Tgfbr2	5.50622e-40	0.289	0.391	1.70985e-35	-1.15698	0.529462	-0.9174	Down	ENSMUSG00000032440	21813	protein_coding	transforming growth factor, beta receptor II [Source:MGI Symbol;Acc:MGI:98729]	GO:0046872,GO:0016021,GO:0005524,GO:0016020,GO:0006468,GO:0004675,GO:0007178,GO:0038023,GO:0004674,GO:0004672,GO:0007179,GO:0005026,GO:0043235,GO:0060412,GO:0003151,GO:0016740,GO:0009897,GO:0005886,GO:0005829,GO:0009986,GO:0010468,GO:0005515,GO:0005737,GO:0000166,GO:0016301,GO:0016310,GO:0005887,GO:0030154,GO:0042493,GO:0001701,GO:0006915,GO:0007507,GO:0008285,GO:0005539,GO:0045121,GO:0046332,GO:…	metal ion binding|integral component of membrane|ATP binding|membrane|protein phosphorylation|transmembrane receptor protein serine/threonine kinase activity|transmembrane receptor protein serine/threonine kinase signaling pathway|signaling receptor activity|protein serine/threonine kinase activity|protein kinase activity|transforming growth factor beta receptor signaling pathway|transforming gro…	mmu04010,mmu04350,mmu04390,mmu04068,mmu04060,mmu04144,mmu04218,mmu04520,mmu04659,mmu04926,mmu04380,mmu05200,mmu05202,mmu05210,mmu05212,mmu05225,mmu05226,mmu05220,mmu04933,mmu05166,mmu05142	MAPK signaling pathway|TGF-beta signaling pathway|Hippo signaling pathway|FoxO signaling pathway|Cytokine-cytokine receptor interaction|Endocytosis|Cellular senescence|Adherens junction|Th17 cell differentiation|Relaxin signaling pathway|Osteoclast differentiation|Pathways in cancer|Transcriptional misregulation in cancers|Colorectal cancer|Pancreatic cancer|Hepatocellular carcinoma|Gastric cance…
Fgfr2	9.77498e-40	0.358	0.137	3.03542e-35	-1.65835	1.61356	0.690248	Up	ENSMUSG00000030849	14183	protein_coding	fibroblast growth factor receptor 2 [Source:MGI Symbol;Acc:MGI:95523]	GO:0016021,GO:0005524,GO:0006468,GO:0004672,GO:0004713,GO:0005007,GO:0008284,GO:0008543,GO:0016020,GO:0016740,GO:0000166,GO:0016301,GO:0016310,GO:0018108,GO:0004714,GO:0017134,GO:0042803,GO:0001837,GO:0003416,GO:0010518,GO:0032496,GO:0042060,GO:0043410,GO:0044344,GO:0045471,GO:0046777,GO:0048333,GO:0048661,GO:0048701,GO:0050680,GO:0071300,GO:0071560,GO:0005634,GO:0005654,GO:0005737,GO:0005887,GO:…	integral component of membrane|ATP binding|protein phosphorylation|protein kinase activity|protein tyrosine kinase activity|fibroblast growth factor-activated receptor activity|positive regulation of cell population proliferation|fibroblast growth factor receptor signaling pathway|membrane|transferase activity|nucleotide binding|kinase activity|phosphorylation|peptidyl-tyrosine phosphorylation|tr…	mmu04014,mmu04015,mmu04010,mmu04151,mmu04144,mmu04550,mmu04810,mmu05200,mmu05230,mmu05226,mmu05215,mmu01521	Ras signaling pathway|Rap1 signaling pathway|MAPK signaling pathway|PI3K-Akt signaling pathway|Endocytosis|Signaling pathways regulating pluripotency of stem cells|Regulation of actin cytoskeleton|Pathways in cancer|Central carbon metabolism in cancer|Gastric cancer|Prostate cancer|EGFR tyrosine kinase inhibitor resistance
Cpeb4	1.55076e-39	0.276	0.419	4.81556e-35	-1.07233	0.538053	-0.894181	Down	ENSMUSG00000020300	67579	protein_coding	cytoplasmic polyadenylation element binding protein 4 [Source:MGI Symbol;Acc:MGI:1914829]	GO:0003676,GO:0045182,GO:0003730,GO:0006417,GO:0003723,GO:0016020,GO:0046872,GO:0005886,GO:0005634,GO:0005737,GO:0030054,GO:0045202,GO:0045211,GO:0030426,GO:0042995,GO:0030424,GO:0005783,GO:0043005,GO:0006412,GO:0030425,GO:0071230,GO:0048471,GO:0043197,GO:0042149,GO:0043524,GO:0014069,GO:0035235,GO:0098794,GO:0043022,GO:0036294,GO:0002931,GO:0000900,GO:0008135,GO:2000766,GO:1990124	nucleic acid binding|translation regulator activity|mRNA 3'-UTR binding|regulation of translation|RNA binding|membrane|metal ion binding|plasma membrane|nucleus|cytoplasm|cell junction|synapse|postsynaptic membrane|growth cone|cell projection|axon|endoplasmic reticulum|neuron projection|translation|dendrite|cellular response to amino acid stimulus|perinuclear region of cytoplasm|dendritic spine|c…	mmu04114,mmu04914	Oocyte meiosis|Progesterone-mediated oocyte maturation
Hsd17b10	2.61082e-39	0.287	0.094	8.10738e-35	-2.4271	1.56085	0.64233	Up	ENSMUSG00000025260	15108	protein_coding	hydroxysteroid (17-beta) dehydrogenase 10 [Source:MGI Symbol;Acc:MGI:1333871]	GO:0016491,GO:0055114,GO:0005739,GO:0000049,GO:0003857,GO:0030283,GO:0007005,GO:0051289,GO:0070901,GO:0097745,GO:1990180,GO:0030678	oxidoreductase activity|oxidation-reduction process|mitochondrion|tRNA binding|3-hydroxyacyl-CoA dehydrogenase activity|testosterone dehydrogenase [NAD(P)] activity|mitochondrion organization|protein homotetramerization|mitochondrial tRNA methylation|mitochondrial tRNA 5'-end processing|mitochondrial tRNA 3'-end processing|mitochondrial ribonuclease P complex	mmu00280,mmu05010	Valine, leucine and isoleucine degradation|Alzheimer's disease
Dnajb9	5.62203e-39	0.418	0.603	1.74581e-34	-0.0355313	0.528077	-0.921179	Down	ENSMUSG00000014905	27362	protein_coding	DnaJ heat shock protein family (Hsp40) member B9 [Source:MGI Symbol;Acc:MGI:1351618]	GO:0005737,GO:0005783,GO:0005515,GO:0005730,GO:0005788,GO:0030433,GO:0034976,GO:0006986,GO:0051087,GO:0030183,GO:0030544,GO:0051787,GO:1903895,GO:0002377	cytoplasm|endoplasmic reticulum|protein binding|nucleolus|endoplasmic reticulum lumen|ubiquitin-dependent ERAD pathway|response to endoplasmic reticulum stress|response to unfolded protein|chaperone binding|B cell differentiation|Hsp70 protein binding|misfolded protein binding|negative regulation of IRE1-mediated unfolded protein response|immunoglobulin production
Ndst1	6.7895e-39	0.135	0.166	2.10834e-34	-2.38679	0.581929	-0.781086	Down	ENSMUSG00000054008	15531	protein_coding	N-deacetylase/N-sulfotransferase (heparan glucosaminyl) 1 [Source:MGI Symbol;Acc:MGI:104719]	GO:0016787,GO:0015016,GO:0016020,GO:0016021,GO:0008146,GO:0016740,GO:0000139,GO:0005794,GO:0003824,GO:0008152,GO:0007507,GO:0003279,GO:0035904,GO:0060976,GO:0005515,GO:0006954,GO:0048702,GO:0008543,GO:0030900,GO:0045880,GO:0009887,GO:0043410,GO:0030203,GO:0030901,GO:0006476,GO:0019213,GO:0007585,GO:0015012,GO:0048703,GO:0042328,GO:0015014,GO:0030210,GO:0000271,GO:0006477	hydrolase activity|[heparan sulfate]-glucosamine N-sulfotransferase activity|membrane|integral component of membrane|sulfotransferase activity|transferase activity|Golgi membrane|Golgi apparatus|catalytic activity|metabolic process|heart development|cardiac septum development|aorta development|coronary vasculature development|protein binding|inflammatory response|embryonic neurocranium morphogene…	mmu00534	Glycosaminoglycan biosynthesis - heparan sulfate / heparin
Arpc1b	1.41722e-38	0.443	0.205	4.40089e-34	-1.27049	1.56039	0.64191	Up	ENSMUSG00000029622	11867	protein_coding	actin related protein 2/3 complex, subunit 1B [Source:MGI Symbol;Acc:MGI:1343142]	GO:0005515,GO:0015629,GO:0030833,GO:0034314,GO:0005885,GO:0005634,GO:0005737,GO:0005856,GO:0003779,GO:0044877,GO:0051015,GO:0005200,GO:0032355,GO:0043627,GO:0036284	protein binding|actin cytoskeleton|regulation of actin filament polymerization|Arp2/3 complex-mediated actin nucleation|Arp2/3 protein complex|nucleus|cytoplasm|cytoskeleton|actin binding|protein-containing complex binding|actin filament binding|structural constituent of cytoskeleton|response to estradiol|response to estrogen|tubulobulbar complex	mmu04144,mmu04810,mmu04666,mmu05132,mmu05100	Endocytosis|Regulation of actin cytoskeleton|Fc gamma R-mediated phagocytosis|Salmonella infection|Bacterial invasion of epithelial cells
Phlda1	1.57042e-38	0.541	0.655	4.87662e-34	0.371343	0.559852	-0.836882	Down	ENSMUSG00000020205	21664	protein_coding	pleckstrin homology like domain, family A, member 1 [Source:MGI Symbol;Acc:MGI:1096880]	GO:0005634,GO:0005737,GO:0031410,GO:0005730,GO:0006915,GO:0043065,GO:0005515,GO:0045210	nucleus|cytoplasm|cytoplasmic vesicle|nucleolus|apoptotic process|positive regulation of apoptotic process|protein binding|FasL biosynthetic process
Pglyrp1	1.8771e-38	0.136	0.015	5.82897e-34	-4.17037	1.56456	0.645754	Up	ENSMUSG00000030413	21946	protein_coding	peptidoglycan recognition protein 1 [Source:MGI Symbol;Acc:MGI:1345092]	GO:0008270,GO:0009253,GO:0008745,GO:0045087,GO:0042834,GO:0007165,GO:0005615,GO:0042742,GO:0005737,GO:0005125,GO:0005576,GO:0009617,GO:0002376,GO:0050830,GO:0006915,GO:0016045,GO:0031640,GO:0032689,GO:0032827,GO:0044117,GO:0051714,GO:0061844,GO:0016019,GO:0002221,GO:0019730,GO:0050728	zinc ion binding|peptidoglycan catabolic process|N-acetylmuramoyl-L-alanine amidase activity|innate immune response|peptidoglycan binding|signal transduction|extracellular space|defense response to bacterium|cytoplasm|cytokine activity|extracellular region|response to bacterium|immune system process|defense response to Gram-positive bacterium|apoptotic process|detection of bacterium|killing of ce…
Nfib	2.0829e-38	0.433	0.535	6.46804e-34	-0.311873	0.556563	-0.845382	Down	ENSMUSG00000008575	18028	protein_coding	nuclear factor I/B [Source:MGI Symbol;Acc:MGI:103188]	GO:0006355,GO:0005634,GO:0005622,GO:0003700,GO:0003677,GO:0006260,GO:0045944,GO:0009617,GO:0000122,GO:0045893,GO:0000978,GO:0001228,GO:0000981,GO:0043392,GO:0007420,GO:0008285,GO:0001650,GO:0003690,GO:0003714,GO:0030900,GO:0030324,GO:0060662,GO:0002062,GO:0030902,GO:1902894,GO:0010001,GO:0071679,GO:0060689,GO:0021740,GO:0021960,GO:0060486,GO:0060509,GO:0060510,GO:0061141,GO:2000791,GO:2000795,GO:…	regulation of transcription, DNA-templated|nucleus|intracellular|DNA-binding transcription factor activity|DNA binding|DNA replication|positive regulation of transcription by RNA polymerase II|response to bacterium|negative regulation of transcription by RNA polymerase II|positive regulation of transcription, DNA-templated|RNA polymerase II proximal promoter sequence-specific DNA binding|DNA-bind…
Nedd8	3.39572e-38	0.549	0.296	1.05447e-33	-0.790999	1.51398	0.598342	Up	ENSMUSG00000010376	18002	protein_coding	neural precursor cell expressed, developmentally down-regulated gene 8 [Source:MGI Symbol;Acc:MGI:97301]	GO:0005515,GO:0005634,GO:0005654,GO:0005829,GO:0005737,GO:0031625,GO:0030162,GO:0006357,GO:0014070,GO:0008104,GO:0031386,GO:0045116,GO:0019941	protein binding|nucleus|nucleoplasm|cytosol|cytoplasm|ubiquitin protein ligase binding|regulation of proteolysis|regulation of transcription by RNA polymerase II|response to organic cyclic compound|protein localization|protein tag|protein neddylation|modification-dependent protein catabolic process
Ndnf	4.3066e-38	0.023	0.149	1.33733e-33	-3.51169	0.453563	-1.14062	Down	ENSMUSG00000049001	68169	protein_coding	neuron-derived neurotrophic factor [Source:MGI Symbol;Acc:MGI:1915419]	GO:0005515,GO:0008201,GO:0001764,GO:0005576,GO:0031012,GO:0010976,GO:0007399,GO:0030198,GO:0010811,GO:0005539,GO:0001525,GO:0043524,GO:0071456,GO:2000352,GO:0007263,GO:0002931,GO:0019800,GO:0061042	protein binding|heparin binding|neuron migration|extracellular region|extracellular matrix|positive regulation of neuron projection development|nervous system development|extracellular matrix organization|positive regulation of cell-substrate adhesion|glycosaminoglycan binding|angiogenesis|negative regulation of neuron apoptotic process|cellular response to hypoxia|negative regulation of endothel…
Rbm39	4.46167e-38	0.613	0.662	1.38548e-33	0.313912	0.639555	-0.644859	Down	ENSMUSG00000027620	170791	protein_coding	RNA binding motif protein 39 [Source:MGI Symbol;Acc:MGI:2157953]	GO:0005634,GO:0003723,GO:0003676,GO:0006397,GO:0005654,GO:0032991,GO:0015630,GO:0005515,GO:0006351,GO:0008380,GO:0016607,GO:1903508,GO:0005815,GO:0003713	nucleus|RNA binding|nucleic acid binding|mRNA processing|nucleoplasm|protein-containing complex|microtubule cytoskeleton|protein binding|transcription, DNA-templated|RNA splicing|nuclear speck|positive regulation of nucleic acid-templated transcription|microtubule organizing center|transcription coactivator activity
Ppp1r10	4.57854e-38	0.333	0.454	1.42177e-33	-0.725481	0.550219	-0.861922	Down	ENSMUSG00000039220	52040	protein_coding	protein phosphatase 1, regulatory subunit 10 [Source:MGI Symbol;Acc:MGI:1289273]	GO:0005634,GO:0046872,GO:0003677,GO:0005654,GO:0016604,GO:0003723,GO:0005515,GO:0000784,GO:0000790,GO:0000785,GO:0004864,GO:0032515,GO:0010667,GO:0008157,GO:0032206,GO:0072357,GO:1904290	nucleus|metal ion binding|DNA binding|nucleoplasm|nuclear body|RNA binding|protein binding|nuclear chromosome, telomeric region|nuclear chromatin|chromatin|protein phosphatase inhibitor activity|negative regulation of phosphoprotein phosphatase activity|negative regulation of cardiac muscle cell apoptotic process|protein phosphatase 1 binding|positive regulation of telomere maintenance|PTW/PP1 ph…
Anapc13	5.49106e-38	0.374	0.158	1.70514e-33	-1.69138	1.65956	0.7308	Up	ENSMUSG00000035048	69010	protein_coding	anaphase promoting complex subunit 13 [Source:MGI Symbol;Acc:MGI:1916260]	GO:0005680,GO:0003674,GO:0005634,GO:0016567,GO:0007049,GO:0051301,GO:0070979	anaphase-promoting complex|molecular_function|nucleus|protein ubiquitination|cell cycle|cell division|protein K11-linked ubiquitination	mmu04120,mmu04110,mmu04114,mmu04914	Ubiquitin mediated proteolysis|Cell cycle|Oocyte meiosis|Progesterone-mediated oocyte maturation
Prdx5	7.50522e-38	0.587	0.332	2.3306e-33	-0.419927	1.6689	0.738894	Up	ENSMUSG00000024953	54683	protein_coding	peroxiredoxin 5 [Source:MGI Symbol;Acc:MGI:1859821]	GO:0016491,GO:0045454,GO:0005623,GO:0055114,GO:0098869,GO:0004601,GO:0016209,GO:0051920,GO:0005634,GO:0048471,GO:0005829,GO:0005737,GO:0031410,GO:0005739,GO:0043231,GO:0006979,GO:0006915,GO:0043154,GO:0005777,GO:0043066,GO:0005102,GO:0005515,GO:0046983,GO:0042744,GO:0032967,GO:0043027,GO:0008379,GO:0005782,GO:0034614,GO:0051354,GO:0034599,GO:0070995,GO:0016480,GO:0060785,GO:2001057,GO:0001016,GO:…	oxidoreductase activity|cell redox homeostasis|cell|oxidation-reduction process|cellular oxidant detoxification|peroxidase activity|antioxidant activity|peroxiredoxin activity|nucleus|perinuclear region of cytoplasm|cytosol|cytoplasm|cytoplasmic vesicle|mitochondrion|intracellular membrane-bounded organelle|response to oxidative stress|apoptotic process|negative regulation of cysteine-type endope…	mmu04146	Peroxisome
Mrps34	8.75902e-38	0.267	0.084	2.71994e-33	-2.53519	1.53316	0.616512	Up	ENSMUSG00000038880	79044	protein_coding	mitochondrial ribosomal protein S34 [Source:MGI Symbol;Acc:MGI:1930188]	GO:0003735,GO:0005739,GO:0005840,GO:0032543,GO:0005763	structural constituent of ribosome|mitochondrion|ribosome|mitochondrial translation|mitochondrial small ribosomal subunit
Hnrnpc	9.08712e-38	0.53	0.565	2.82182e-33	-0.120595	0.633954	-0.65755	Down	ENSMUSG00000060373	15381	protein_coding	heterogeneous nuclear ribonucleoprotein C [Source:MGI Symbol;Acc:MGI:107795]	GO:0003676,GO:0005634,GO:0005654,GO:0032991,GO:0005829,GO:0003723,GO:0042802,GO:0015629,GO:0043086,GO:0006397,GO:0008380,GO:0000398,GO:0005681,GO:0019904,GO:0071013,GO:0003729,GO:0008266,GO:0003730,GO:1990247,GO:0004857,GO:0045120,GO:0032211,GO:0043021,GO:0070034,GO:0005697,GO:0070935,GO:0090367,GO:1990827,GO:1990826	nucleic acid binding|nucleus|nucleoplasm|protein-containing complex|cytosol|RNA binding|identical protein binding|actin cytoskeleton|negative regulation of catalytic activity|mRNA processing|RNA splicing|mRNA splicing, via spliceosome|spliceosomal complex|protein domain specific binding|catalytic step 2 spliceosome|mRNA binding|poly(U) RNA binding|mRNA 3'-UTR binding|N6-methyladenosine-containing…	mmu03040	Spliceosome
Fam189a2	2.65385e-37	0.091	0.239	8.24099e-33	-2.20143	0.417977	-1.25851	Down	ENSMUSG00000071604	381217	protein_coding	family with sequence similarity 189, member A2 [Source:MGI Symbol;Acc:MGI:2685813]	GO:0016021,GO:0016020	integral component of membrane|membrane
Sec14l3	2.6668e-37	0.191	0.426	8.2812e-33	-0.644545	0.548544	-0.86632	Down	ENSMUSG00000054986	380683	protein_coding	SEC14-like lipid binding 3 [Source:MGI Symbol;Acc:MGI:3617848]	GO:0003674,GO:0008150	molecular_function|biological_process
Pla2g1b	2.74725e-37	0.187	0.043	8.53103e-33	-2.93928	1.74225	0.800952	Up	ENSMUSG00000029522	18778	protein_coding	phospholipase A2, group IB, pancreas [Source:MGI Symbol;Acc:MGI:101842]	GO:0005509,GO:0006644,GO:0004623,GO:0016042,GO:0050482,GO:0016787,GO:0005576,GO:0006629,GO:0102567,GO:0102568,GO:0046872,GO:0005615,GO:0005829,GO:0009986,GO:0019731,GO:0050830,GO:0030141,GO:0005102,GO:0048146,GO:0008284,GO:0061844,GO:0006633,GO:0002227,GO:0046470,GO:0009395,GO:0047498	calcium ion binding|phospholipid metabolic process|phospholipase A2 activity|lipid catabolic process|arachidonic acid secretion|hydrolase activity|extracellular region|lipid metabolic process|phospholipase A2 activity (consuming 1,2-dipalmitoylphosphatidylcholine)|phospholipase A2 activity consuming 1,2-dioleoylphosphatidylethanolamine)|metal ion binding|extracellular space|cytosol|cell surface|a…	mmu00564,mmu00565,mmu00590,mmu00591,mmu00592,mmu04014,mmu04270,mmu04972,mmu04975	Glycerophospholipid metabolism|Ether lipid metabolism|Arachidonic acid metabolism|Linoleic acid metabolism|alpha-Linolenic acid metabolism|Ras signaling pathway|Vascular smooth muscle contraction|Pancreatic secretion|Fat digestion and absorption
Abracl	2.86192e-37	0.478	0.236	8.88712e-33	-1.00011	1.50186	0.586749	Up	ENSMUSG00000078453	73112	protein_coding	ABRA C-terminal like [Source:MGI Symbol;Acc:MGI:1920362]
Klf9	2.86724e-37	0.342	0.435	8.90363e-33	-0.762566	0.573834	-0.801296	Down	ENSMUSG00000033863	16601	protein_coding	Kruppel-like factor 9 [Source:MGI Symbol;Acc:MGI:1333856]	GO:0003676,GO:0007623,GO:0010839,GO:0071387,GO:0097067,GO:0005634,GO:0005654,GO:0005829,GO:0005886	nucleic acid binding|circadian rhythm|negative regulation of keratinocyte proliferation|cellular response to cortisol stimulus|cellular response to thyroid hormone stimulus|nucleus|nucleoplasm|cytosol|plasma membrane
Cdkn1a	2.9823e-37	0.439	0.558	9.26092e-33	-0.146218	0.548878	-0.865442	Down	ENSMUSG00000023067	12575	protein_coding	cyclin-dependent kinase inhibitor 1A (P21) [Source:MGI Symbol;Acc:MGI:104556]	GO:0005634,GO:0004861,GO:0007050,GO:0007346,GO:0072331,GO:0046872,GO:0005654,GO:0016604,GO:0032991,GO:0048471,GO:0005829,GO:0005515,GO:0005737,GO:0016301,GO:0016310,GO:0030332,GO:0030890,GO:0005730,GO:0000082,GO:0010629,GO:2000134,GO:0007049,GO:0044877,GO:0045860,GO:0019901,GO:0045736,GO:0008285,GO:0006974,GO:0043066,GO:0048146,GO:0009411,GO:0006978,GO:0034198,GO:0030308,GO:0051726,GO:0031625,GO:…	nucleus|cyclin-dependent protein serine/threonine kinase inhibitor activity|cell cycle arrest|regulation of mitotic cell cycle|signal transduction by p53 class mediator|metal ion binding|nucleoplasm|nuclear body|protein-containing complex|perinuclear region of cytoplasm|cytosol|protein binding|cytoplasm|kinase activity|phosphorylation|cyclin binding|positive regulation of B cell proliferation|nuc…	mmu04012,mmu04630,mmu04066,mmu04068,mmu04151,mmu04110,mmu04115,mmu04218,mmu04921,mmu05200,mmu05202,mmu05206,mmu05205,mmu05203,mmu05210,mmu05212,mmu05225,mmu05226,mmu05214,mmu05216,mmu05220,mmu05217,mmu05218,mmu05211,mmu05219,mmu05215,mmu05213,mmu05224,mmu05222,mmu05223,mmu04934,mmu05166,mmu05161,mmu05160,mmu05167,mmu05169,mmu05165,mmu01524,mmu01522	ErbB signaling pathway|Jak-STAT signaling pathway|HIF-1 signaling pathway|FoxO signaling pathway|PI3K-Akt signaling pathway|Cell cycle|p53 signaling pathway|Cellular senescence|Oxytocin signaling pathway|Pathways in cancer|Transcriptional misregulation in cancers|MicroRNAs in cancer|Proteoglycans in cancer|Viral carcinogenesis|Colorectal cancer|Pancreatic cancer|Hepatocellular carcinoma|Gastric c…
Plat	4.29135e-37	0.038	0.178	1.33259e-32	-3.26881	0.530945	-0.913367	Down	ENSMUSG00000031538	18791	protein_coding	plasminogen activator, tissue [Source:MGI Symbol;Acc:MGI:97610]	GO:0005576,GO:0006508,GO:0004252,GO:0031639,GO:0005615,GO:0016787,GO:0009986,GO:0005737,GO:0008233,GO:0045177,GO:0008236,GO:0098978,GO:0014909,GO:0048008,GO:0030141,GO:0045202,GO:0005102,GO:0001666,GO:0098794,GO:0098685,GO:0051219,GO:0035249,GO:0045861,GO:0060279,GO:0099183,GO:0098992,GO:0099544	extracellular region|proteolysis|serine-type endopeptidase activity|plasminogen activation|extracellular space|hydrolase activity|cell surface|cytoplasm|peptidase activity|apical part of cell|serine-type peptidase activity|glutamatergic synapse|smooth muscle cell migration|platelet-derived growth factor receptor signaling pathway|secretory granule|synapse|signaling receptor binding|response to hy…	mmu04371,mmu04610,mmu05202,mmu05215,mmu05418	Apelin signaling pathway|Complement and coagulation cascades|Transcriptional misregulation in cancers|Prostate cancer|Fluid shear stress and atherosclerosis
Cdo1	8.60753e-37	0.098	0.242	2.67289e-32	-2.22326	0.478027	-1.06484	Down	ENSMUSG00000033022	12583	protein_coding	cysteine dioxygenase 1, cytosolic [Source:MGI Symbol;Acc:MGI:105925]	GO:0055114,GO:0016702,GO:0005506,GO:0046872,GO:0005829,GO:0016491,GO:0051384,GO:0051213,GO:0017172,GO:0042412,GO:0051591,GO:0008198,GO:0045471,GO:0005886,GO:0007595,GO:0019448,GO:0033762,GO:0010243,GO:0043200,GO:0019452,GO:0019530	oxidation-reduction process|oxidoreductase activity, acting on single donors with incorporation of molecular oxygen, incorporation of two atoms of oxygen|iron ion binding|metal ion binding|cytosol|oxidoreductase activity|response to glucocorticoid|dioxygenase activity|cysteine dioxygenase activity|taurine biosynthetic process|response to cAMP|ferrous iron binding|response to ethanol|plasma membra…	mmu00270,mmu00430	Cysteine and methionine metabolism|Taurine and hypotaurine metabolism
Vcl	1.47582e-36	0.293	0.389	4.58286e-32	-1.08164	0.556194	-0.846341	Down	ENSMUSG00000021823	22330	protein_coding	vinculin [Source:MGI Symbol;Acc:MGI:98927]	GO:0005198,GO:0007155,GO:0015629,GO:0051015,GO:0003779,GO:0016020,GO:0005886,GO:0032991,GO:0005515,GO:0005737,GO:0030054,GO:0005925,GO:0005856,GO:0005911,GO:0042383,GO:0017048,GO:0048675,GO:0030018,GO:0045121,GO:0043297,GO:0001725,GO:0031625,GO:0005912,GO:0005913,GO:0014704,GO:0002162,GO:0034394,GO:0005884,GO:0005916,GO:0030334,GO:0090136,GO:0034333,GO:0002009,GO:0043034,GO:0030032,GO:0002102,GO:…	structural molecule activity|cell adhesion|actin cytoskeleton|actin filament binding|actin binding|membrane|plasma membrane|protein-containing complex|protein binding|cytoplasm|cell junction|focal adhesion|cytoskeleton|cell-cell junction|sarcolemma|Rho GTPase binding|axon extension|Z disc|membrane raft|apical junction assembly|stress fiber|ubiquitin protein ligase binding|adherens junction|cell-c…	mmu04510,mmu04520,mmu04810,mmu04670,mmu05100,mmu05146	Focal adhesion|Adherens junction|Regulation of actin cytoskeleton|Leukocyte transendothelial migration|Bacterial invasion of epithelial cells|Amoebiasis
Ranbp2	1.81602e-36	0.388	0.401	5.6393e-32	-0.849938	0.614872	-0.701642	Down	ENSMUSG00000003226	19386	protein_coding	RAN binding protein 2 [Source:MGI Symbol;Acc:MGI:894323]	GO:0005515,GO:0046907,GO:0003755,GO:0006457,GO:0000413,GO:0016020,GO:0016740,GO:0046872,GO:0005634,GO:0043547,GO:0003723,GO:0015031,GO:0005737,GO:0005739,GO:0031965,GO:0051028,GO:0005096,GO:0005643,GO:0006607,GO:0005635,GO:0016925,GO:0042405,GO:0044615,GO:0019789,GO:0008536,GO:0006111,GO:0033133,GO:0005642,GO:0044877,GO:0001975,GO:0051642,GO:0044614,GO:1990723	protein binding|intracellular transport|peptidyl-prolyl cis-trans isomerase activity|protein folding|protein peptidyl-prolyl isomerization|membrane|transferase activity|metal ion binding|nucleus|positive regulation of GTPase activity|RNA binding|protein transport|cytoplasm|mitochondrion|nuclear membrane|mRNA transport|GTPase activator activity|nuclear pore|NLS-bearing protein import into nucleus|…	mmu03013	RNA transport
Tuba1a	2.44752e-36	0.272	0.515	7.6003e-32	-0.341557	0.657094	-0.605829	Down	ENSMUSG00000072235	22142	protein_coding	tubulin, alpha 1A [Source:MGI Symbol;Acc:MGI:98869]	GO:0005525,GO:0007017,GO:0005874,GO:0003924,GO:0005200,GO:0015630,GO:0005737,GO:0000166,GO:0005856,GO:0000226,GO:0055037,GO:0019904,GO:0005881,GO:0045121,GO:0005515,GO:0000278,GO:0036464,GO:0031594,GO:0050807,GO:0043209	GTP binding|microtubule-based process|microtubule|GTPase activity|structural constituent of cytoskeleton|microtubule cytoskeleton|cytoplasm|nucleotide binding|cytoskeleton|microtubule cytoskeleton organization|recycling endosome|protein domain specific binding|cytoplasmic microtubule|membrane raft|protein binding|mitotic cell cycle|cytoplasmic ribonucleoprotein granule|neuromuscular junction|regu…	mmu04145,mmu04210,mmu04530,mmu04540	Phagosome|Apoptosis|Tight junction|Gap junction
Cyp4b1	2.50659e-36	0.272	0.276	7.78371e-32	-1.27745	0.64029	-0.643203	Down	ENSMUSG00000028713	13120	protein_coding	cytochrome P450, family 4, subfamily b, polypeptide 1 [Source:MGI Symbol;Acc:MGI:103225]	GO:0055114,GO:0005506,GO:0016705,GO:0020037,GO:0004497,GO:0016020,GO:0016021,GO:0046872,GO:0016491,GO:0043231,GO:0005783,GO:0005789,GO:0008144,GO:0015643,GO:0031090,GO:0070330,GO:0042738,GO:0006725,GO:0018585,GO:0018879,GO:0018917	oxidation-reduction process|iron ion binding|oxidoreductase activity, acting on paired donors, with incorporation or reduction of molecular oxygen|heme binding|monooxygenase activity|membrane|integral component of membrane|metal ion binding|oxidoreductase activity|intracellular membrane-bounded organelle|endoplasmic reticulum|endoplasmic reticulum membrane|drug binding|toxic substance binding|org…
Rpl12	2.60169e-36	0.853	0.732	8.07903e-32	0.968075	1.57544	0.655758	Up	ENSMUSG00000038900	269261	protein_coding	ribosomal protein L12 [Source:MGI Symbol;Acc:MGI:98002]	GO:0003735,GO:0006412,GO:0005840,GO:0005634,GO:0003723,GO:0005737,GO:0014069,GO:0022625,GO:0005730,GO:0000027,GO:0019843,GO:0015934,GO:0070180	structural constituent of ribosome|translation|ribosome|nucleus|RNA binding|cytoplasm|postsynaptic density|cytosolic large ribosomal subunit|nucleolus|ribosomal large subunit assembly|rRNA binding|large ribosomal subunit|large ribosomal subunit rRNA binding	mmu03010	Ribosome
Tacc1	3.13442e-36	0.247	0.361	9.73332e-32	-1.22291	0.504401	-0.987358	Down	ENSMUSG00000065954	320165	protein_coding	transforming, acidic coiled-coil containing protein 1 [Source:MGI Symbol;Acc:MGI:2443510]	GO:0007052,GO:0005634,GO:0005737,GO:0005856,GO:0000226,GO:0007049,GO:0051301,GO:0019904,GO:0005815,GO:0030496,GO:0022008,GO:0046966,GO:0008283,GO:0016922,GO:0021987,GO:0035259,GO:0042975,GO:0030331,GO:0042974,GO:0046965,GO:0032886,GO:0022027,GO:2000327	mitotic spindle organization|nucleus|cytoplasm|cytoskeleton|microtubule cytoskeleton organization|cell cycle|cell division|protein domain specific binding|microtubule organizing center|midbody|neurogenesis|thyroid hormone receptor binding|cell population proliferation|nuclear receptor binding|cerebral cortex development|glucocorticoid receptor binding|peroxisome proliferator activated receptor bi…
Srsf7	4.53506e-36	0.491	0.508	1.40827e-31	-0.317314	0.652887	-0.615094	Down	ENSMUSG00000024097	225027	protein_coding	serine/arginine-rich splicing factor 7 [Source:MGI Symbol;Acc:MGI:1926232]	GO:0008270,GO:0003676,GO:0046872,GO:0005634,GO:0005654,GO:0003723,GO:0005515,GO:0005737,GO:0006397,GO:0008380,GO:0051028,GO:0000381,GO:0019904,GO:1990830,GO:0016607,GO:0045292,GO:0048025	zinc ion binding|nucleic acid binding|metal ion binding|nucleus|nucleoplasm|RNA binding|protein binding|cytoplasm|mRNA processing|RNA splicing|mRNA transport|regulation of alternative mRNA splicing, via spliceosome|protein domain specific binding|cellular response to leukemia inhibitory factor|nuclear speck|mRNA cis splicing, via spliceosome|negative regulation of mRNA splicing, via spliceosome	mmu03040,mmu05168	Spliceosome|Herpes simplex infection
Rbpms	4.94431e-36	0.415	0.467	1.53536e-31	-0.500925	0.621343	-0.686539	Down	ENSMUSG00000031586	19663	protein_coding	RNA binding protein gene with multiple splicing [Source:MGI Symbol;Acc:MGI:1334446]	GO:0003676,GO:0005634,GO:0005654,GO:0005829,GO:0003723,GO:0005737,GO:0042803,GO:0003729,GO:0000932,GO:1903508,GO:0006979,GO:0003713,GO:0008143,GO:0010494,GO:0010862,GO:0060391,GO:0016020,GO:0016021	nucleic acid binding|nucleus|nucleoplasm|cytosol|RNA binding|cytoplasm|protein homodimerization activity|mRNA binding|P-body|positive regulation of nucleic acid-templated transcription|response to oxidative stress|transcription coactivator activity|poly(A) binding|cytoplasmic stress granule|positive regulation of pathway-restricted SMAD protein phosphorylation|positive regulation of SMAD protein …
Atp1a1	6.63296e-36	0.634	0.427	2.05973e-31	-0.0978818	1.60314	0.680903	Up	ENSMUSG00000033161	11928	protein_coding	ATPase, Na+/K+ transporting, alpha 1 polypeptide [Source:MGI Symbol;Acc:MGI:88105]	GO:0016021,GO:0005524,GO:0006813,GO:0000166,GO:0008556,GO:0016020,GO:0046872,GO:0005886,GO:0005794,GO:0032991,GO:0005515,GO:0006811,GO:0016324,GO:0005783,GO:0014069,GO:0042383,GO:0016311,GO:0005768,GO:0006814,GO:0042493,GO:0016791,GO:0016323,GO:0019901,GO:0019904,GO:0045121,GO:0030506,GO:0005901,GO:0031402,GO:0014704,GO:0030315,GO:0051087,GO:0055085,GO:0002028,GO:0006883,GO:0071383,GO:0086004,GO:…	integral component of membrane|ATP binding|potassium ion transport|nucleotide binding|potassium transmembrane transporter activity, phosphorylative mechanism|membrane|metal ion binding|plasma membrane|Golgi apparatus|protein-containing complex|protein binding|ion transport|apical plasma membrane|endoplasmic reticulum|postsynaptic density|sarcolemma|dephosphorylation|endosome|sodium ion transport|…	mmu04024,mmu04022,mmu04911,mmu04918,mmu04919,mmu04925,mmu04260,mmu04261,mmu04970,mmu04971,mmu04972,mmu04976,mmu04973,mmu04974,mmu04978,mmu04960,mmu04961,mmu04964	cAMP signaling pathway|cGMP - PKG signaling pathway|Insulin secretion|Thyroid hormone synthesis|Thyroid hormone signaling pathway|Aldosterone synthesis and secretion|Cardiac muscle contraction|Adrenergic signaling in cardiomyocytes|Salivary secretion|Gastric acid secretion|Pancreatic secretion|Bile secretion|Carbohydrate digestion and absorption|Protein digestion and absorption|Mineral absorption…
[truncated: 289 more rows]

## Sheet: Table S3
Table S3 clust_cond_freq_info
sampleid	clusters	count	freq
COAL1	1	15	2.43902
COAL1	2	214	34.7967
COAL1	3	2	0.325203
COAL1	4	224	36.4228
COAL1	5	36	5.85366
COAL1	6	36	5.85366
COAL1	7	4	0.650407
COAL1	8	1	0.162602
COAL1	9	7	1.13821
COAL1	10	33	5.36585
COAL1	11	38	6.17886
COAL1	12	5	0.813008
COAL2	1	4	1.14943
COAL2	2	215	61.7816
COAL2	3	1	0.287356
COAL2	4	9	2.58621
[truncated: 50 more rows]

[truncated: 5 more sheets: Table S4, Table S5, Table S6-1, Table S6-2, Table S7]
